# Supplementary material for: Mastermind: A Comprehensive Genomic Association Search Engine for Empirical Evidence Curation and Genetic Variant Interpretation
Source: Front Genet. 2020 Nov 13;11:577152. doi: 10.3389/fgene.2020.577152 (PMC7691534; doi:10.3389/fgene.2020.577152)
Supplement: Supplementary file 1 [file Data_Sheet_1.xlsx]

## Sheet: S Table 1
SUM	1385	409	357	315	237	160	146	128	127	124	123	83	68	65	54	56	46	39	36	34	30
GENE	Illumina	ThermoFisher Scientific	The Jackson Laboratory	Foundation Medicine	Children's Hospital of Philadelphia	Qiagen	Blueprint Genetics	Children's Hospital of Philadelphia	Integrated DNA Technologies	Knight Diagnostic Laboratories	Fulgent	Invitae	Ambry Genetics	Paragon Genomics	University of Chicago	Centogene	GeneDx	Otogenetics	Counsyl	Quest Diagnostics	Color Genomics	SUM
	TruSight RNA Pan-Cancer Panel	Ion Ampliseq™ Comprehensive Cancer Panel	JAX Cancer Treatment Profile™	FoundationOne	Comprehensive Solid Tumors Panel (Solid + Fusion)	Human Comprehensive Cancer GeneRead DNAseq Targeted Panel V2	Comprehensive Hereditary Cancer Panel	Comprehensive Hereditary Cancer Gene Panel	xGen® Pan-Cancer Panel	GeneTrails Comprehensive Solid Tumor Panel	Full Comprehensive Cancer Panel	Multi-Cancer Panel	CustomNext-Cancer	CleanPlex™ Oncozoom Panel	Comprehensive Hereditary Cancer Panel	CentoCancer®	Comprehensive Common Cancer Panel	Comprehensive Inherited Cancer Panel	Reliant™ Cancer Screen (Expanded Panel)	MYvantage® Hereditary Comprehensive Cancer Panel	Hereditary Cancer Test
APC	1	1	1	1	1	1	1	1	1	1	1	1	1	1	1	1	1	1	1	1	1	21
ATM	1	1	1	1	1	1	1	1	1	1	1	1	1	1	1	1	1	1	1	1	1	21
CDKN2A	1	1	1	1	1	1	1	1	1	1	1	1	1	1	1	1	1	1	1	1	1	21
PTEN	1	1	1	1	1	1	1	1	1	1	1	1	1	1	1	1	1	1	1	1	1	21
STK11	1	1	1	1	1	1	1	1	1	1	1	1	1	1	1	1	1	1	1	1	1	21
TP53	1	1	1	1	1	1	1	1	1	1	1	1	1	1	1	1	1	1	1	1	1	21
CDH1	1	1	1	1	1	1	1	1	1	0	1	1	1	1	1	1	1	1	1	1	1	20
BRCA1	1	0	1	1	1	1	1	1	1	1	1	1	1	1	1	1	1	1	1	1	1	20
MLH1	1	1	1	1	1	1	1	1	0	1	1	1	1	1	1	1	1	1	1	1	1	20
SMAD4	1	1	1	1	1	1	1	1	1	0	1	1	1	1	1	1	1	1	1	1	1	20
CHEK2	1	1	1	1	1	1	1	1	1	1	1	1	1	0	1	1	1	1	1	1	1	20
MSH6	1	1	1	1	1	1	1	1	0	1	1	1	1	1	1	1	1	1	1	1	1	20
BRCA2	1	0	1	1	1	1	1	1	1	1	1	1	1	1	1	1	1	1	1	1	1	20
BRIP1	1	1	1	1	1	1	1	1	0	1	1	1	1	0	1	1	1	1	1	1	1	19
VHL	1	1	1	1	1	1	1	1	1	0	1	1	1	1	1	1	1	1	1	1	0	19
MSH2	1	1	1	1	1	1	1	1	0	1	1	1	1	0	1	1	1	1	1	1	1	19
PALB2	1	1	1	1	1	1	1	1	0	1	1	1	1	0	1	1	1	1	1	1	1	19
NF1	1	1	1	1	1	1	1	1	1	1	1	1	1	1	1	0	1	1	0	1	0	18
CDK4	1	1	1	1	1	1	1	1	0	0	1	1	1	0	1	1	1	1	1	1	1	18
MUTYH	1	1	0	1	1	1	1	1	0	1	1	1	1	0	1	1	1	1	1	1	1	18
RET	1	1	1	1	1	1	1	1	0	1	1	1	1	1	1	1	0	1	1	1	0	18
PMS2	1	1	1	1	0	1	1	1	0	1	1	1	1	0	1	1	1	1	1	1	1	18
BAP1	1	1	1	1	1	1	1	1	1	1	1	1	1	0	1	0	1	0	0	0	1	16
MET	1	1	1	1	1	1	1	1	0	1	1	1	1	1	0	1	1	1	0	0	0	16
MEN1	1	1	1	1	1	1	1	1	0	0	1	1	1	0	1	1	0	1	1	1	0	16
BARD1	1	0	0	1	1	0	1	1	0	1	1	1	1	0	0	1	1	1	1	1	1	15
NBN	1	1	0	0	0	0	1	1	0	1	1	1	1	0	1	1	1	1	1	1	1	15
SDHB	1	1	0	1	1	1	1	1	0	0	1	1	1	0	1	1	1	0	1	1	0	15
TSC1	1	1	1	1	1	1	1	1	0	1	1	1	1	1	0	1	1	0	0	0	0	15
PTCH1	1	1	1	1	1	1	1	1	0	1	1	1	1	1	0	1	0	1	0	0	0	15
BMPR1A	1	1	0	0	0	0	1	1	0	0	1	1	1	0	1	1	1	1	1	1	1	14
SDHC	1	1	0	1	1	0	1	1	0	0	1	1	1	0	1	1	1	0	1	1	0	14
EPCAM	1	0	0	0	0	1	1	1	0	0	1	1	1	0	1	1	1	1	1	1	1	14
RAD51C	1	0	1	0	0	0	1	1	0	1	1	1	1	0	0	1	1	1	1	1	1	14
RAD51D	1	0	1	0	0	0	1	1	0	1	1	1	1	0	0	1	1	1	1	1	1	14
ALK	1	1	1	1	1	1	1	1	0	1	1	1	1	1	0	0	0	0	0	0	0	13
HRAS	1	1	1	1	1	1	1	1	0	1	1	1	0	1	0	0	0	1	0	0	0	13
KIT	1	1	1	1	1	1	1	1	1	1	1	1	0	1	0	0	0	0	0	0	0	13
SDHD	1	1	0	1	1	0	1	1	0	0	1	1	1	0	1	1	1	0	0	1	0	13
POLD1	1	0	0	1	0	0	1	1	0	0	1	1	1	0	1	1	1	0	1	1	1	13
PDGFRA	1	1	1	1	1	1	1	1	1	1	1	1	0	1	0	0	0	0	0	0	0	13
RB1	1	1	1	1	1	1	0	1	1	1	1	1	1	1	0	0	0	0	0	0	0	13
RAD50	1	1	1	1	1	0	1	0	0	1	1	1	1	0	0	1	0	1	1	0	0	13
TSC2	1	1	0	1	1	1	1	1	0	1	1	1	1	0	0	1	1	0	0	0	0	13
POLE	0	0	0	1	0	0	1	1	0	1	1	1	1	0	1	1	1	0	1	1	1	13
EGFR	1	1	1	1	1	1	1	1	1	1	0	1	0	1	0	0	0	0	0	0	0	12
SMARCB1	1	1	1	1	1	1	1	1	0	0	1	1	1	1	0	0	0	0	0	0	0	12
FLCN	1	1	0	1	1	1	1	1	0	0	1	1	1	0	0	1	1	0	0	0	0	12
NF2	1	1	1	1	1	1	1	1	0	0	1	1	1	1	0	0	0	0	0	0	0	12
SDHA	1	1	0	1	1	0	1	1	0	0	1	1	1	0	1	1	0	0	1	0	0	12
FH	1	1	0	1	0	1	1	1	0	0	1	1	1	0	1	1	1	0	0	0	0	12
WT1	1	1	1	1	1	1	1	1	1	0	1	1	0	0	0	1	0	0	0	0	0	12
FANCC	1	1	0	1	1	0	1	1	0	1	1	0	1	0	0	0	1	1	0	0	0	11
PTPN11	1	1	1	1	1	1	1	1	1	0	0	0	0	1	1	0	0	0	0	0	0	11
CDKN1B	1	0	1	1	1	0	1	1	1	1	1	1	1	0	0	0	0	0	0	0	0	11
GATA2	1	1	1	1	1	1	1	1	0	0	1	1	0	0	1	0	0	0	0	0	0	11
BLM	1	1	0	1	1	0	1	1	0	0	1	1	1	0	1	1	0	0	0	0	0	11
RUNX1	1	1	1	1	1	0	1	1	1	0	1	1	0	0	1	0	0	0	0	0	0	11
SMARCA4	1	1	1	1	1	1	1	1	0	0	1	1	1	0	0	0	0	0	0	0	0	11
MRE11A	1	1	0	1	1	0	1	0	0	1	1	0	1	0	0	1	0	1	1	0	0	11
MITF	1	1	0	1	1	0	1	0	0	0	1	1	1	0	0	1	1	0	0	0	1	11
BRAF	1	1	1	1	1	1	1	0	1	1	0	0	0	1	0	0	0	0	0	0	0	10
EZH2	1	1	1	1	1	1	1	0	1	0	1	0	0	1	0	0	0	0	0	0	0	10
KRAS	1	1	1	1	1	1	1	0	1	1	0	0	0	1	0	0	0	0	0	0	0	10
NRAS	1	1	1	1	1	1	1	0	1	1	0	0	0	1	0	0	0	0	0	0	0	10
CDC73	1	1	1	1	1	1	1	1	0	0	1	1	0	0	0	0	0	0	0	0	0	10
PRKAR1A	1	1	0	1	1	1	1	1	0	0	1	1	1	0	0	0	0	0	0	0	0	10
SUFU	1	1	0	1	1	1	1	1	0	0	1	1	1	0	0	0	0	0	0	0	0	10
TERT	1	0	0	1	1	1	1	1	0	0	1	1	0	1	1	0	0	0	0	0	0	10
DICER1	1	1	1	1	0	1	1	1	0	0	1	1	1	0	0	0	0	0	0	0	0	10
AKT1	1	1	1	1	1	1	0	0	1	1	0	0	0	1	0	0	0	0	0	0	0	9
CTNNB1	1	1	1	1	1	1	0	0	1	1	0	0	0	1	0	0	0	0	0	0	0	9
ERBB4	1	1	1	1	1	1	0	0	1	1	0	0	0	1	0	0	0	0	0	0	0	9
FGFR2	1	1	1	1	1	1	0	0	1	1	0	0	0	1	0	0	0	0	0	0	0	9
FGFR3	1	1	1	1	1	1	0	0	1	1	0	0	0	1	0	0	0	0	0	0	0	9
IDH1	1	1	1	1	1	1	0	0	1	1	0	0	0	1	0	0	0	0	0	0	0	9
IDH2	1	1	1	1	1	1	0	0	1	1	0	0	0	1	0	0	0	0	0	0	0	9
HNF1A	1	1	1	1	1	1	1	0	0	0	0	0	0	1	0	1	0	0	0	0	0	9
CBL	1	1	1	1	1	1	1	1	0	0	0	0	0	0	1	0	0	0	0	0	0	9
FANCA	1	1	0	1	1	1	1	1	0	1	1	0	0	0	0	0	0	0	0	0	0	9
MAP2K1	1	1	1	1	1	1	1	0	0	1	0	0	0	1	0	0	0	0	0	0	0	9
MTOR	1	1	1	1	1	1	0	0	1	1	0	0	0	1	0	0	0	0	0	0	0	9
IKZF1	1	1	1	1	1	1	1	1	0	0	0	0	0	0	1	0	0	0	0	0	0	9
PAX5	1	1	1	1	1	1	1	1	0	0	0	0	0	0	1	0	0	0	0	0	0	9
CEBPA	1	1	0	1	0	0	1	1	1	0	1	1	0	0	1	0	0	0	0	0	0	9
PIK3CA	1	1	1	1	1	1	0	0	1	1	0	0	0	1	0	0	0	0	0	0	0	9
PIK3R1	1	1	1	1	1	1	0	0	1	1	0	0	0	1	0	0	0	0	0	0	0	9
ERBB2	1	1	1	1	1	1	0	0	0	1	0	0	0	1	0	0	0	0	0	0	0	8
FBXW7	1	1	1	1	1	1	0	0	1	0	0	0	0	1	0	0	0	0	0	0	0	8
GNA11	1	1	1	1	1	1	0	0	0	1	0	0	0	1	0	0	0	0	0	0	0	8
GNAQ	1	1	1	1	1	1	0	0	0	1	0	0	0	1	0	0	0	0	0	0	0	8
GNAS	1	1	1	1	1	1	0	0	0	1	0	0	0	1	0	0	0	0	0	0	0	8
JAK2	1	1	1	1	1	1	0	0	0	1	0	0	0	1	0	0	0	0	0	0	0	8
KDR	1	1	1	1	1	1	0	0	0	1	0	0	0	1	0	0	0	0	0	0	0	8
ATR	1	1	1	1	1	0	0	0	1	1	1	0	0	0	0	0	0	0	0	0	0	8
AR	1	1	1	1	1	1	0	0	1	1	0	0	0	0	0	0	0	0	0	0	0	8
ARID1A	1	1	1	1	1	1	0	0	1	1	0	0	0	0	0	0	0	0	0	0	0	8
CDK12	1	1	1	1	1	1	0	0	1	1	0	0	0	0	0	0	0	0	0	0	0	8
DDR2	1	1	1	1	1	1	0	0	0	1	0	0	0	1	0	0	0	0	0	0	0	8
DNMT3A	1	1	1	1	1	1	0	0	1	0	0	0	0	1	0	0	0	0	0	0	0	8
ERBB3	1	1	1	1	1	1	0	0	0	1	0	0	0	1	0	0	0	0	0	0	0	8
FLT3	1	1	1	1	1	1	0	0	1	0	0	0	0	1	0	0	0	0	0	0	0	8
NOTCH1	1	1	1	1	1	1	0	0	1	0	0	0	0	1	0	0	0	0	0	0	0	8
NPM1	1	1	1	1	1	1	0	0	1	0	0	0	0	1	0	0	0	0	0	0	0	8
MAP2K2	1	1	1	1	1	1	1	0	0	1	0	0	0	0	0	0	0	0	0	0	0	8
MAP2K4	1	1	1	1	1	1	0	0	1	1	0	0	0	0	0	0	0	0	0	0	0	8
CYLD	1	1	1	1	0	1	1	1	0	0	1	0	0	0	0	0	0	0	0	0	0	8
PHOX2B	1	1	0	0	1	0	1	1	0	0	1	1	1	0	0	0	0	0	0	0	0	8
POT1	1	1	0	0	0	0	1	0	0	0	1	1	1	0	0	1	1	0	0	0	0	8
SDHAF2	1	0	0	0	0	0	1	1	0	0	1	1	1	0	1	1	0	0	0	0	0	8
PPP2R1A	1	1	1	1	1	1	0	0	1	1	0	0	0	0	0	0	0	0	0	0	0	8
FGFR1	1	1	1	1	1	0	0	0	0	1	0	0	0	1	0	0	0	0	0	0	0	7
ABL1	1	1	1	1	1	1	0	0	0	0	0	0	0	1	0	0	0	0	0	0	0	7
CSF1R	1	1	1	1	1	1	0	0	0	0	0	0	0	1	0	0	0	0	0	0	0	7
JAK3	1	1	1	1	1	1	0	0	0	0	0	0	0	1	0	0	0	0	0	0	0	7
CCND1	1	1	1	1	1	0	0	0	1	1	0	0	0	0	0	0	0	0	0	0	0	7
AKT2	1	1	1	1	1	1	0	0	0	1	0	0	0	0	0	0	0	0	0	0	0	7
ASXL1	1	1	1	1	1	1	0	0	1	0	0	0	0	0	0	0	0	0	0	0	0	7
ATRX	1	1	1	1	1	1	0	0	1	0	0	0	0	0	0	0	0	0	0	0	0	7
EP300	1	1	1	1	1	1	0	0	1	0	0	0	0	0	0	0	0	0	0	0	0	7
ESR1	1	1	1	1	1	1	0	0	0	1	0	0	0	0	0	0	0	0	0	0	0	7
GATA3	1	1	1	1	1	1	0	0	1	0	0	0	0	0	0	0	0	0	0	0	0	7
KDM6A	1	1	1	1	1	1	0	0	1	0	0	0	0	0	0	0	0	0	0	0	0	7
SMO	1	1	1	1	1	1	0	0	0	0	0	0	0	1	0	0	0	0	0	0	0	7
SRC	1	1	1	1	1	1	0	0	0	0	0	0	0	1	0	0	0	0	0	0	0	7
MPL	1	1	1	1	1	0	0	1	0	0	0	0	0	1	0	0	0	0	0	0	0	7
FANCD2	1	1	0	1	0	1	1	0	0	1	1	0	0	0	0	0	0	0	0	0	0	7
MDM2	1	1	1	1	1	1	0	0	0	1	0	0	0	0	0	0	0	0	0	0	0	7
MYC	1	1	1	1	1	1	0	0	0	1	0	0	0	0	0	0	0	0	0	0	0	7
NFE2L2	1	1	1	1	1	1	0	0	1	0	0	0	0	0	0	0	0	0	0	0	0	7
PBRM1	1	1	1	1	1	1	0	0	1	0	0	0	0	0	0	0	0	0	0	0	0	7
SETD2	1	1	1	1	1	1	0	0	1	0	0	0	0	0	0	0	0	0	0	0	0	7
SF3B1	1	1	1	1	1	1	0	0	1	0	0	0	0	0	0	0	0	0	0	0	0	7
ERCC2	1	1	0	0	0	0	1	1	1	1	1	0	0	0	0	0	0	0	0	0	0	7
FANCG	1	1	0	1	0	0	1	1	0	1	1	0	0	0	0	0	0	0	0	0	0	7
ERCC5	1	1	0	0	0	1	1	1	0	1	1	0	0	0	0	0	0	0	0	0	0	7
MAX	1	0	0	0	0	0	1	1	0	0	1	1	1	0	1	0	0	0	0	0	0	7
TMEM127	1	0	0	0	0	0	1	1	0	0	1	1	1	0	1	0	0	0	0	0	0	7
NTRK1	1	1	1	1	1	0	0	0	0	1	0	0	0	0	0	0	0	1	0	0	0	7
RAF1	1	1	1	1	1	0	1	0	0	1	0	0	0	0	0	0	0	0	0	0	0	7
ROS1	1	1	1	1	1	1	0	0	0	1	0	0	0	0	0	0	0	0	0	0	0	7
RAD51	1	0	1	1	1	0	0	1	0	1	0	0	0	0	0	0	0	1	0	0	0	7
AKT3	1	1	1	1	1	0	0	0	0	1	0	0	0	0	0	0	0	0	0	0	0	6
CCNE1	1	1	1	1	1	0	0	0	0	1	0	0	0	0	0	0	0	0	0	0	0	6
CDKN2C	1	1	1	1	1	0	0	0	1	0	0	0	0	0	0	0	0	0	0	0	0	6
EPHA3	1	1	1	1	1	0	0	0	1	0	0	0	0	0	0	0	0	0	0	0	0	6
FGFR4	1	1	1	1	1	0	0	0	0	1	0	0	0	0	0	0	0	0	0	0	0	6
KDM5C	1	1	1	1	1	0	0	0	1	0	0	0	0	0	0	0	0	0	0	0	0	6
ARID2	1	1	1	1	1	1	0	0	0	0	0	0	0	0	0	0	0	0	0	0	0	6
CARD11	1	1	1	1	1	1	0	0	0	0	0	0	0	0	0	0	0	0	0	0	0	6
CIC	1	1	1	1	1	1	0	0	0	0	0	0	0	0	0	0	0	0	0	0	0	6
CREBBP	1	1	1	1	1	1	0	0	0	0	0	0	0	0	0	0	0	0	0	0	0	6
DAXX	1	1	1	1	1	1	0	0	0	0	0	0	0	0	0	0	0	0	0	0	0	6
GATA1	1	1	1	1	1	1	0	0	0	0	0	0	0	0	0	0	0	0	0	0	0	6
JAK1	1	1	1	1	1	1	0	0	0	0	0	0	0	0	0	0	0	0	0	0	0	6
ETV6	1	0	1	0	1	0	1	1	0	0	0	0	0	0	1	0	0	0	0	0	0	6
FANCF	1	1	0	1	0	0	1	0	0	1	1	0	0	0	0	0	0	0	0	0	0	6
KEAP1	1	1	1	1	1	0	0	0	1	0	0	0	0	0	0	0	0	0	0	0	0	6
MDM4	1	1	1	1	1	0	0	0	0	1	0	0	0	0	0	0	0	0	0	0	0	6
NSD1	1	1	1	1	0	0	1	0	1	0	0	0	0	0	0	0	0	0	0	0	0	6
SMAD2	1	1	1	1	1	0	0	0	1	0	0	0	0	0	0	0	0	0	0	0	0	6
TET2	1	1	1	1	1	0	0	0	1	0	0	0	0	0	0	0	0	0	0	0	0	6
TGFBR2	1	1	1	1	1	0	0	0	1	0	0	0	0	0	0	0	0	0	0	0	0	6
FANCE	1	0	0	1	0	1	1	0	0	1	1	0	0	0	0	0	0	0	0	0	0	6
MAP3K1	1	0	1	1	1	1	0	0	1	0	0	0	0	0	0	0	0	0	0	0	0	6
MYD88	1	1	1	1	1	1	0	0	0	0	0	0	0	0	0	0	0	0	0	0	0	6
NOTCH2	1	1	1	1	1	1	0	0	0	0	0	0	0	0	0	0	0	0	0	0	0	6
PRDM1	1	1	1	1	1	1	0	0	0	0	0	0	0	0	0	0	0	0	0	0	0	6
SPOP	1	0	1	1	1	1	0	0	1	0	0	0	0	0	0	0	0	0	0	0	0	6
TNFAIP3	1	1	1	1	1	1	0	0	0	0	0	0	0	0	0	0	0	0	0	0	0	6
TSHR	1	1	1	1	1	1	0	0	0	0	0	0	0	0	0	0	0	0	0	0	0	6
U2AF1	1	0	1	1	1	1	0	0	1	0	0	0	0	0	0	0	0	0	0	0	0	6
XRCC2	0	1	1	0	0	0	1	0	0	0	1	0	1	0	0	1	0	0	0	0	0	6
AMER1	1	1	1	1	1	1	0	0	0	0	0	0	0	0	0	0	0	0	0	0	0	6
BUB1B	1	1	0	0	0	1	1	1	0	0	1	0	0	0	0	0	0	0	0	0	0	6
DDB2	1	1	0	0	0	1	1	1	0	0	1	0	0	0	0	0	0	0	0	0	0	6
XPC	1	1	0	0	0	1	1	1	0	0	1	0	0	0	0	0	0	0	0	0	0	6
RECQL4	1	1	0	0	0	0	1	1	0	0	1	1	0	0	0	0	0	0	0	0	0	6
WRN	1	1	0	0	0	0	1	1	0	0	1	1	0	0	0	0	0	0	0	0	0	6
AXIN2	0	0	0	0	0	0	1	1	1	0	1	1	0	0	0	0	1	0	0	0	0	6
HOXB13	0	0	0	0	0	0	1	0	0	0	1	1	1	0	0	1	1	0	0	0	0	6
GPC3	1	0	0	0	0	1	1	1	0	0	1	1	0	0	0	0	0	0	0	0	0	6
KMT2C	1	1	1	1	1	0	0	0	1	0	0	0	0	0	0	0	0	0	0	0	0	6
NTRK3	1	1	1	1	1	0	0	0	0	1	0	0	0	0	0	0	0	0	0	0	0	6
STAG2	1	0	1	1	1	0	0	0	1	1	0	0	0	0	0	0	0	0	0	0	0	6
PMS1	1	1	1	0	0	0	1	0	0	1	0	0	0	0	0	1	0	0	0	0	0	6
AURKA	1	1	1	1	1	0	0	0	0	0	0	0	0	0	0	0	0	0	0	0	0	5
AURKB	1	1	1	1	1	0	0	0	0	0	0	0	0	0	0	0	0	0	0	0	0	5
BCL2	1	1	1	1	1	0	0	0	0	0	0	0	0	0	0	0	0	0	0	0	0	5
CBFB	1	0	1	1	1	0	0	0	1	0	0	0	0	0	0	0	0	0	0	0	0	5
CDK6	1	1	1	1	1	0	0	0	0	0	0	0	0	0	0	0	0	0	0	0	0	5
CTCF	1	0	1	1	1	0	0	0	1	0	0	0	0	0	0	0	0	0	0	0	0	5
FOXL2	1	1	0	1	1	0	0	0	0	0	0	0	0	1	0	0	0	0	0	0	0	5
HGF	1	0	1	1	1	0	0	0	1	0	0	0	0	0	0	0	0	0	0	0	0	5
IGF1R	1	1	1	1	1	0	0	0	0	0	0	0	0	0	0	0	0	0	0	0	0	5
BCL6	1	1	0	1	1	1	0	0	0	0	0	0	0	0	0	0	0	0	0	0	0	5
BCOR	1	0	1	1	1	1	0	0	0	0	0	0	0	0	0	0	0	0	0	0	0	5
CD79B	1	1	0	1	1	1	0	0	0	0	0	0	0	0	0	0	0	0	0	0	0	5
CRLF2	1	0	1	1	1	1	0	0	0	0	0	0	0	0	0	0	0	0	0	0	0	5
GRIN2A	1	0	1	1	1	1	0	0	0	0	0	0	0	0	0	0	0	0	0	0	0	5
H3F3A	1	0	1	1	1	1	0	0	0	0	0	0	0	0	0	0	0	0	0	0	0	5
HIST1H3B	1	0	1	0	1	1	0	0	0	1	0	0	0	0	0	0	0	0	0	0	0	5
IL7R	1	1	0	1	1	1	0	0	0	0	0	0	0	0	0	0	0	0	0	0	0	5
CHEK1	1	1	0	1	1	0	0	0	0	1	0	0	0	0	0	0	0	0	0	0	0	5
MYCN	1	1	1	1	1	0	0	0	0	0	0	0	0	0	0	0	0	0	0	0	0	5
PIK3CG	1	1	0	1	1	0	0	0	1	0	0	0	0	0	0	0	0	0	0	0	0	5
BTK	1	1	1	1	0	1	0	0	0	0	0	0	0	0	0	0	0	0	0	0	0	5
KMT2D	1	0	1	1	0	1	0	0	1	0	0	0	0	0	0	0	0	0	0	0	0	5
MED12	1	0	1	1	1	1	0	0	0	0	0	0	0	0	0	0	0	0	0	0	0	5
TNFRSF14	1	1	0	1	1	1	0	0	0	0	0	0	0	0	0	0	0	0	0	0	0	5
TERC	0	0	0	1	0	0	1	0	0	0	1	1	0	0	1	0	0	0	0	0	0	5
ERCC3	1	1	0	0	0	0	1	1	0	0	1	0	0	0	0	0	0	0	0	0	0	5
ERCC4	1	1	0	0	0	0	1	1	0	0	1	0	0	0	0	0	0	0	0	0	0	5
EXT1	1	1	0	0	0	0	1	1	0	0	1	0	0	0	0	0	0	0	0	0	0	5
EXT2	1	1	0	0	0	0	1	1	0	0	1	0	0	0	0	0	0	0	0	0	0	5
PDGFRB	1	1	1	1	1	0	0	0	0	0	0	0	0	0	0	0	0	0	0	0	0	5
XPA	1	1	0	0	0	0	1	1	0	0	1	0	0	0	0	0	0	0	0	0	0	5
FAS	1	1	0	1	0	1	0	1	0	0	0	0	0	0	0	0	0	0	0	0	0	5
CDKN1C	1	0	0	0	0	0	1	1	0	0	1	1	0	0	0	0	0	0	0	0	0	5
DIS3L2	1	0	0	0	0	0	1	1	0	0	1	1	0	0	0	0	0	0	0	0	0	5
GREM1	0	0	0	0	0	0	1	0	0	0	0	1	1	0	0	0	0	0	1	0	1	5
NTHL1	0	0	0	0	0	0	1	0	0	0	0	1	1	0	0	1	1	0	0	0	0	5
NTRK2	1	0	1	1	1	0	0	0	0	1	0	0	0	0	0	0	0	0	0	0	0	5
TOP1	1	1	0	1	1	0	0	0	0	1	0	0	0	0	0	0	0	0	0	0	0	5
ARAF	1	0	0	1	1	0	0	0	0	1	0	0	0	0	0	0	0	0	0	0	0	4
AXIN1	1	0	1	1	1	0	0	0	0	0	0	0	0	0	0	0	0	0	0	0	0	4
AXL	1	1	0	1	1	0	0	0	0	0	0	0	0	0	0	0	0	0	0	0	0	4
CCND2	1	1	0	1	1	0	0	0	0	0	0	0	0	0	0	0	0	0	0	0	0	4
CD274	1	0	0	1	1	0	0	0	0	1	0	0	0	0	0	0	0	0	0	0	0	4
CDK8	1	1	0	1	1	0	0	0	0	0	0	0	0	0	0	0	0	0	0	0	0	4
CDKN2B	1	1	0	1	1	0	0	0	0	0	0	0	0	0	0	0	0	0	0	0	0	4
CRKL	1	1	0	1	1	0	0	0	0	0	0	0	0	0	0	0	0	0	0	0	0	4
DOT1L	1	0	1	1	1	0	0	0	0	0	0	0	0	0	0	0	0	0	0	0	0	4
EPHA5	1	0	1	1	1	0	0	0	0	0	0	0	0	0	0	0	0	0	0	0	0	4
EPHB1	1	1	0	1	1	0	0	0	0	0	0	0	0	0	0	0	0	0	0	0	0	4
ERG	1	1	0	1	1	0	0	0	0	0	0	0	0	0	0	0	0	0	0	0	0	4
FGF19	1	0	0	1	1	0	0	0	0	1	0	0	0	0	0	0	0	0	0	0	0	4
FGF3	1	0	0	1	1	0	0	0	0	1	0	0	0	0	0	0	0	0	0	0	0	4
FGF4	1	0	0	1	1	0	0	0	0	1	0	0	0	0	0	0	0	0	0	0	0	4
FLT1	1	1	0	1	1	0	0	0	0	0	0	0	0	0	0	0	0	0	0	0	0	4
FLT4	1	1	0	1	1	0	0	0	0	0	0	0	0	0	0	0	0	0	0	0	0	4
FOXP1	1	1	0	1	1	0	0	0	0	0	0	0	0	0	0	0	0	0	0	0	0	4
HIST1H1C	1	0	1	0	1	0	0	0	1	0	0	0	0	0	0	0	0	0	0	0	0	4
IKBKE	1	1	0	1	1	0	0	0	0	0	0	0	0	0	0	0	0	0	0	0	0	4
INPP4B	1	0	0	1	1	0	0	0	0	1	0	0	0	0	0	0	0	0	0	0	0	4
IRF4	1	1	0	1	1	0	0	0	0	0	0	0	0	0	0	0	0	0	0	0	0	4
IRS2	1	1	0	1	1	0	0	0	0	0	0	0	0	0	0	0	0	0	0	0	0	4
JUN	1	1	0	1	1	0	0	0	0	0	0	0	0	0	0	0	0	0	0	0	0	4
KDM5A	1	0	1	1	1	0	0	0	0	0	0	0	0	0	0	0	0	0	0	0	0	4
FAM46C	1	0	0	1	1	1	0	0	0	0	0	0	0	0	0	0	0	0	0	0	0	4
FUBP1	0	0	1	1	1	1	0	0	0	0	0	0	0	0	0	0	0	0	0	0	0	4
ACVR1B	1	0	1	1	0	0	0	0	1	0	0	0	0	0	0	0	0	0	0	0	0	4
AIP	1	0	0	0	0	0	1	0	0	0	1	0	1	0	0	0	0	0	0	0	0	4
EPHB6	1	1	1	0	0	0	0	0	1	0	0	0	0	0	0	0	0	0	0	0	0	4
ERCC1	1	1	0	0	0	0	1	0	0	0	1	0	0	0	0	0	0	0	0	0	0	4
FANCL	1	0	0	1	0	0	1	0	0	0	1	0	0	0	0	0	0	0	0	0	0	4
FANCM	1	0	0	0	0	0	1	0	0	1	1	0	0	0	0	0	0	0	0	0	0	4
HSP90AA1	1	1	1	1	0	0	0	0	0	0	0	0	0	0	0	0	0	0	0	0	0	4
LRP1B	1	1	1	1	0	0	0	0	0	0	0	0	0	0	0	0	0	0	0	0	0	4
MAPK1	1	1	0	0	1	0	0	0	0	1	0	0	0	0	0	0	0	0	0	0	0	4
MCL1	1	1	0	1	1	0	0	0	0	0	0	0	0	0	0	0	0	0	0	0	0	4
MYB	1	1	1	0	1	0	0	0	0	0	0	0	0	0	0	0	0	0	0	0	0	4
NKX2-1	1	1	0	1	1	0	0	0	0	0	0	0	0	0	0	0	0	0	0	0	0	4
PAK3	1	1	1	1	0	0	0	0	0	0	0	0	0	0	0	0	0	0	0	0	0	4
PIK3R2	1	1	0	1	1	0	0	0	0	0	0	0	0	0	0	0	0	0	0	0	0	4
RARA	1	1	0	1	1	0	0	0	0	0	0	0	0	0	0	0	0	0	0	0	0	4
RNF43	1	0	1	1	1	0	0	0	0	0	0	0	0	0	0	0	0	0	0	0	0	4
SOCS1	1	1	0	1	1	0	0	0	0	0	0	0	0	0	0	0	0	0	0	0	0	4
SOX2	1	1	0	1	1	0	0	0	0	0	0	0	0	0	0	0	0	0	0	0	0	4
TAF1	1	1	0	1	0	0	0	0	1	0	0	0	0	0	0	0	0	0	0	0	0	4
WHSC1	1	1	1	0	1	0	0	0	0	0	0	0	0	0	0	0	0	0	0	0	0	4
XPO1	1	1	0	1	1	0	0	0	0	0	0	0	0	0	0	0	0	0	0	0	0	4
CD79A	1	1	0	1	0	1	0	0	0	0	0	0	0	0	0	0	0	0	0	0	0	4
PHF6	1	0	1	0	0	1	0	0	1	0	0	0	0	0	0	0	0	0	0	0	0	4
CTNNA1	1	1	0	1	0	0	0	0	0	0	0	1	0	0	0	0	0	0	0	0	0	4
SBDS	1	1	0	0	0	0	1	1	0	0	0	0	0	0	0	0	0	0	0	0	0	4
SOS1	1	0	1	0	0	0	1	1	0	0	0	0	0	0	0	0	0	0	0	0	0	4
SMARCE1	0	0	0	0	0	0	0	1	0	0	1	1	1	0	0	0	0	0	0	0	0	4
PIK3CB	1	1	0	1	0	0	0	0	0	1	0	0	0	0	0	0	0	0	0	0	0	4
RICTOR	1	0	0	1	1	0	0	0	0	1	0	0	0	0	0	0	0	0	0	0	0	4
RPTOR	1	0	0	1	1	0	0	0	0	1	0	0	0	0	0	0	0	0	0	0	0	4
RAC1	1	0	0	1	0	1	0	0	0	1	0	0	0	0	0	0	0	0	0	0	0	4
STAT3	1	0	0	1	0	0	0	1	0	1	0	0	0	0	0	0	0	0	0	0	0	4
BCORL1	1	0	0	1	1	0	0	0	0	0	0	0	0	0	0	0	0	0	0	0	0	3
BRD4	1	0	0	1	1	0	0	0	0	0	0	0	0	0	0	0	0	0	0	0	0	3
CCND3	1	0	0	1	1	0	0	0	0	0	0	0	0	0	0	0	0	0	0	0	0	3
GSK3B	1	0	0	1	1	0	0	0	0	0	0	0	0	0	0	0	0	0	0	0	0	3
ARID1B	0	0	1	1	1	0	0	0	0	0	0	0	0	0	0	0	0	0	0	0	0	3
ABL2	1	1	0	1	0	0	0	0	0	0	0	0	0	0	0	0	0	0	0	0	0	3
ACVR2A	1	1	0	0	0	0	0	0	1	0	0	0	0	0	0	0	0	0	0	0	0	3
BCL2L1	1	1	0	1	0	0	0	0	0	0	0	0	0	0	0	0	0	0	0	0	0	3
BCL2L2	1	1	0	1	0	0	0	0	0	0	0	0	0	0	0	0	0	0	0	0	0	3
BCR	1	1	1	0	0	0	0	0	0	0	0	0	0	0	0	0	0	0	0	0	0	3
CASP8	1	0	1	0	0	0	0	0	0	1	0	0	0	0	0	0	0	0	0	0	0	3
CDKN1A	1	0	0	1	0	0	0	0	1	0	0	0	0	0	0	0	0	0	0	0	0	3
EPHA7	1	1	0	1	0	0	0	0	0	0	0	0	0	0	0	0	0	0	0	0	0	3
FANCB	1	0	0	0	0	0	1	0	0	0	1	0	0	0	0	0	0	0	0	0	0	3
FANCI	1	0	0	0	0	0	1	0	0	0	1	0	0	0	0	0	0	0	0	0	0	3
GPR124	1	1	0	1	0	0	0	0	0	0	0	0	0	0	0	0	0	0	0	0	0	3
INHBA	1	0	1	1	0	0	0	0	0	0	0	0	0	0	0	0	0	0	0	0	0	3
KAT6A	1	1	0	1	0	0	0	0	0	0	0	0	0	0	0	0	0	0	0	0	0	3
KLHL6	1	0	1	1	0	0	0	0	0	0	0	0	0	0	0	0	0	0	0	0	0	3
KMT2A	1	0	0	1	1	0	0	0	0	0	0	0	0	0	0	0	0	0	0	0	0	3
LIFR	1	1	0	0	0	0	0	0	1	0	0	0	0	0	0	0	0	0	0	0	0	3
LMO1	1	0	1	1	0	0	0	0	0	0	0	0	0	0	0	0	0	0	0	0	0	3
MAPK8	1	1	1	0	0	0	0	0	0	0	0	0	0	0	0	0	0	0	0	0	0	3
MEF2B	1	0	0	1	1	0	0	0	0	0	0	0	0	0	0	0	0	0	0	0	0	3
NOTCH3	1	0	1	1	0	0	0	0	0	0	0	0	0	0	0	0	0	0	0	0	0	3
NOTCH4	1	1	1	0	0	0	0	0	0	0	0	0	0	0	0	0	0	0	0	0	0	3
PDGFB	1	1	1	0	0	0	0	0	0	0	0	0	0	0	0	0	0	0	0	0	0	3
PIM1	1	1	0	0	1	0	0	0	0	0	0	0	0	0	0	0	0	0	0	0	0	3
PPM1D	1	0	0	0	1	0	1	0	0	0	0	0	0	0	0	0	0	0	0	0	0	3
PRKDC	1	1	0	1	0	0	0	0	0	0	0	0	0	0	0	0	0	0	0	0	0	3
RUNX1T1	1	1	0	1	0	0	0	0	0	0	0	0	0	0	0	0	0	0	0	0	0	3
SETBP1	1	0	1	0	0	0	0	0	1	0	0	0	0	0	0	0	0	0	0	0	0	3
SLX4	1	0	0	0	0	0	1	0	0	0	1	0	0	0	0	0	0	0	0	0	0	3
SPEN	1	0	0	1	1	0	0	0	0	0	0	0	0	0	0	0	0	0	0	0	0	3
SYK	1	1	0	1	0	0	0	0	0	0	0	0	0	0	0	0	0	0	0	0	0	3
TBL1XR1	1	0	1	0	0	0	0	0	1	0	0	0	0	0	0	0	0	0	0	0	0	3
TCF7L2	1	1	1	0	0	0	0	0	0	0	0	0	0	0	0	0	0	0	0	0	0	3
TLR4	1	1	0	0	0	0	0	0	1	0	0	0	0	0	0	0	0	0	0	0	0	3
TP63	1	0	1	0	1	0	0	0	0	0	0	0	0	0	0	0	0	0	0	0	0	3
LZTR1	0	0	0	1	0	0	1	0	0	0	1	0	0	0	0	0	0	0	0	0	0	3
SOX9	0	0	1	1	0	0	0	0	1	0	0	0	0	0	0	0	0	0	0	0	0	3
TBX3	0	0	1	1	0	0	0	0	1	0	0	0	0	0	0	0	0	0	0	0	0	3
MLH3	0	0	0	0	0	0	1	0	0	1	1	0	0	0	0	0	0	0	0	0	0	3
NFKBIA	1	0	0	1	0	1	0	0	0	0	0	0	0	0	0	0	0	0	0	0	0	3
GLI1	1	0	1	1	0	0	0	0	0	0	0	0	0	0	0	0	0	0	0	0	0	3
RHBDF2	1	0	0	0	0	0	1	1	0	0	0	0	0	0	0	0	0	0	0	0	0	3
DKC1	0	0	0	0	0	0	1	1	0	0	1	0	0	0	0	0	0	0	0	0	0	3
POLH	0	0	0	0	0	0	1	1	0	0	1	0	0	0	0	0	0	0	0	0	0	3
DDX41	0	0	0	0	0	0	1	1	0	0	0	0	0	0	1	0	0	0	0	0	0	3
PRSS1	0	0	0	0	0	0	0	1	0	0	1	0	0	0	0	1	0	0	0	0	0	3
PDCD1LG2	1	0	0	1	0	0	0	0	0	1	0	0	0	0	0	0	0	0	0	0	0	3
RAD51B	1	0	1	0	0	0	0	0	0	1	0	0	0	0	0	0	0	0	0	0	0	3
RAD52	1	0	1	0	0	0	0	0	0	1	0	0	0	0	0	0	0	0	0	0	0	3
EED	1	0	0	0	1	0	0	0	0	0	0	0	0	0	0	0	0	0	0	0	0	2
B2M	0	0	1	0	1	0	0	0	0	0	0	0	0	0	0	0	0	0	0	0	0	2
JMJD1C	0	0	1	0	1	0	0	0	0	0	0	0	0	0	0	0	0	0	0	0	0	2
AFF1	1	1	0	0	0	0	0	0	0	0	0	0	0	0	0	0	0	0	0	0	0	2
AFF3	1	1	0	0	0	0	0	0	0	0	0	0	0	0	0	0	0	0	0	0	0	2
AKAP9	1	1	0	0	0	0	0	0	0	0	0	0	0	0	0	0	0	0	0	0	0	2
ARFRP1	1	0	0	1	0	0	0	0	0	0	0	0	0	0	0	0	0	0	0	0	0	2
ARNT	1	1	0	0	0	0	0	0	0	0	0	0	0	0	0	0	0	0	0	0	0	2
ATF1	1	1	0	0	0	0	0	0	0	0	0	0	0	0	0	0	0	0	0	0	0	2
BCL10	1	1	0	0	0	0	0	0	0	0	0	0	0	0	0	0	0	0	0	0	0	2
BCL11A	1	1	0	0	0	0	0	0	0	0	0	0	0	0	0	0	0	0	0	0	0	2
BCL11B	1	1	0	0	0	0	0	0	0	0	0	0	0	0	0	0	0	0	0	0	0	2
BCL3	1	1	0	0	0	0	0	0	0	0	0	0	0	0	0	0	0	0	0	0	0	2
BCL9	1	1	0	0	0	0	0	0	0	0	0	0	0	0	0	0	0	0	0	0	0	2
BIRC3	1	1	0	0	0	0	0	0	0	0	0	0	0	0	0	0	0	0	0	0	0	2
BRD3	1	1	0	0	0	0	0	0	0	0	0	0	0	0	0	0	0	0	0	0	0	2
BTG1	1	0	0	1	0	0	0	0	0	0	0	0	0	0	0	0	0	0	0	0	0	2
CARM1	1	0	1	0	0	0	0	0	0	0	0	0	0	0	0	0	0	0	0	0	0	2
CASC5	1	1	0	0	0	0	0	0	0	0	0	0	0	0	0	0	0	0	0	0	0	2
CD70	1	0	0	0	0	0	1	0	0	0	0	0	0	0	0	0	0	0	0	0	0	2
CDH11	1	1	0	0	0	0	0	0	0	0	0	0	0	0	0	0	0	0	0	0	0	2
CEP57	1	0	0	0	0	0	1	0	0	0	0	0	0	0	0	0	0	0	0	0	0	2
CHD2	1	0	0	1	0	0	0	0	0	0	0	0	0	0	0	0	0	0	0	0	0	2
CKS1B	1	1	0	0	0	0	0	0	0	0	0	0	0	0	0	0	0	0	0	0	0	2
COL1A1	1	1	0	0	0	0	0	0	0	0	0	0	0	0	0	0	0	0	0	0	0	2
CREB1	1	1	0	0	0	0	0	0	0	0	0	0	0	0	0	0	0	0	0	0	0	2
CRTC1	1	1	0	0	0	0	0	0	0	0	0	0	0	0	0	0	0	0	0	0	0	2
CXCR4	1	0	1	0	0	0	0	0	0	0	0	0	0	0	0	0	0	0	0	0	0	2
CYP2C19	1	1	0	0	0	0	0	0	0	0	0	0	0	0	0	0	0	0	0	0	0	2
DDIT3	1	1	0	0	0	0	0	0	0	0	0	0	0	0	0	0	0	0	0	0	0	2
DEK	1	1	0	0	0	0	0	0	0	0	0	0	0	0	0	0	0	0	0	0	0	2
DNMT1	1	0	1	0	0	0	0	0	0	0	0	0	0	0	0	0	0	0	0	0	0	2
DPYD	1	1	0	0	0	0	0	0	0	0	0	0	0	0	0	0	0	0	0	0	0	2
DST	1	1	0	0	0	0	0	0	0	0	0	0	0	0	0	0	0	0	0	0	0	2
EGR3	1	0	0	0	0	0	0	0	1	0	0	0	0	0	0	0	0	0	0	0	0	2
EIF4A2	1	0	0	0	0	0	0	0	1	0	0	0	0	0	0	0	0	0	0	0	0	2
EML4	1	1	0	0	0	0	0	0	0	0	0	0	0	0	0	0	0	0	0	0	0	2
EP400	1	1	0	0	0	0	0	0	0	0	0	0	0	0	0	0	0	0	0	0	0	2
EPHA10	1	0	1	0	0	0	0	0	0	0	0	0	0	0	0	0	0	0	0	0	0	2
ETS1	1	1	0	0	0	0	0	0	0	0	0	0	0	0	0	0	0	0	0	0	0	2
ETV1	1	1	0	0	0	0	0	0	0	0	0	0	0	0	0	0	0	0	0	0	0	2
ETV4	1	1	0	0	0	0	0	0	0	0	0	0	0	0	0	0	0	0	0	0	0	2
FGF10	1	0	0	1	0	0	0	0	0	0	0	0	0	0	0	0	0	0	0	0	0	2
FGF14	1	0	0	1	0	0	0	0	0	0	0	0	0	0	0	0	0	0	0	0	0	2
FGF23	1	0	0	1	0	0	0	0	0	0	0	0	0	0	0	0	0	0	0	0	0	2
FGF6	1	0	0	1	0	0	0	0	0	0	0	0	0	0	0	0	0	0	0	0	0	2
FLI1	1	1	0	0	0	0	0	0	0	0	0	0	0	0	0	0	0	0	0	0	0	2
FOXO1	1	1	0	0	0	0	0	0	0	0	0	0	0	0	0	0	0	0	0	0	0	2
FOXO3	1	1	0	0	0	0	0	0	0	0	0	0	0	0	0	0	0	0	0	0	0	2
FRS2	1	0	0	1	0	0	0	0	0	0	0	0	0	0	0	0	0	0	0	0	0	2
GATA6	1	0	0	1	0	0	0	0	0	0	0	0	0	0	0	0	0	0	0	0	0	2
GID4	1	0	0	1	0	0	0	0	0	0	0	0	0	0	0	0	0	0	0	0	0	2
GLI3	1	0	1	0	0	0	0	0	0	0	0	0	0	0	0	0	0	0	0	0	0	2
GNA13	1	0	0	1	0	0	0	0	0	0	0	0	0	0	0	0	0	0	0	0	0	2
GRM3	1	0	0	1	0	0	0	0	0	0	0	0	0	0	0	0	0	0	0	0	0	2
HES1	1	0	1	0	0	0	0	0	0	0	0	0	0	0	0	0	0	0	0	0	0	2
HEY1	1	0	1	0	0	0	0	0	0	0	0	0	0	0	0	0	0	0	0	0	0	2
HIF1A	1	1	0	0	0	0	0	0	0	0	0	0	0	0	0	0	0	0	0	0	0	2
HIST1H2BC	1	0	1	0	0	0	0	0	0	0	0	0	0	0	0	0	0	0	0	0	0	2
HLF	1	1	0	0	0	0	0	0	0	0	0	0	0	0	0	0	0	0	0	0	0	2
HOOK3	1	1	0	0	0	0	0	0	0	0	0	0	0	0	0	0	0	0	0	0	0	2
HSP90AB1	1	1	0	0	0	0	0	0	0	0	0	0	0	0	0	0	0	0	0	0	0	2
ICK	1	1	0	0	0	0	0	0	0	0	0	0	0	0	0	0	0	0	0	0	0	2
ID1	1	0	1	0	0	0	0	0	0	0	0	0	0	0	0	0	0	0	0	0	0	2
ID3	1	0	1	0	0	0	0	0	0	0	0	0	0	0	0	0	0	0	0	0	0	2
IKBKB	1	1	0	0	0	0	0	0	0	0	0	0	0	0	0	0	0	0	0	0	0	2
IL2	1	1	0	0	0	0	0	0	0	0	0	0	0	0	0	0	0	0	0	0	0	2
IL21R	1	1	0	0	0	0	0	0	0	0	0	0	0	0	0	0	0	0	0	0	0	2
ITGB3	1	1	0	0	0	0	0	0	0	0	0	0	0	0	0	0	0	0	0	0	0	2
KAT6B	1	1	0	0	0	0	0	0	0	0	0	0	0	0	0	0	0	0	0	0	0	2
KDM1A	1	0	1	0	0	0	0	0	0	0	0	0	0	0	0	0	0	0	0	0	0	2
KDM2B	1	0	1	0	0	0	0	0	0	0	0	0	0	0	0	0	0	0	0	0	0	2
KDM4C	1	0	1	0	0	0	0	0	0	0	0	0	0	0	0	0	0	0	0	0	0	2
KLF4	1	0	1	0	0	0	0	0	0	0	0	0	0	0	0	0	0	0	0	0	0	2
KMT2B	1	0	0	0	0	0	0	0	1	0	0	0	0	0	0	0	0	0	0	0	0	2
LCK	1	1	0	0	0	0	0	0	0	0	0	0	0	0	0	0	0	0	0	0	0	2
LPP	1	1	0	0	0	0	0	0	0	0	0	0	0	0	0	0	0	0	0	0	0	2
LRRK2	1	0	0	0	0	0	0	0	1	0	0	0	0	0	0	0	0	0	0	0	0	2
LYN	1	0	0	1	0	0	0	0	0	0	0	0	0	0	0	0	0	0	0	0	0	2
MAF	1	1	0	0	0	0	0	0	0	0	0	0	0	0	0	0	0	0	0	0	0	2
MAFB	1	1	0	0	0	0	0	0	0	0	0	0	0	0	0	0	0	0	0	0	0	2
MALAT1	1	0	0	0	0	0	0	0	1	0	0	0	0	0	0	0	0	0	0	0	0	2
MALT1	1	1	0	0	0	0	0	0	0	0	0	0	0	0	0	0	0	0	0	0	0	2
MAML2	1	1	0	0	0	0	0	0	0	0	0	0	0	0	0	0	0	0	0	0	0	2
MAP3K7	1	1	0	0	0	0	0	0	0	0	0	0	0	0	0	0	0	0	0	0	0	2
MAPK9	1	0	1	0	0	0	0	0	0	0	0	0	0	0	0	0	0	0	0	0	0	2
MDC1	1	0	0	0	0	0	0	0	0	1	0	0	0	0	0	0	0	0	0	0	0	2
MECOM	1	0	0	0	0	0	0	0	1	0	0	0	0	0	0	0	0	0	0	0	0	2
MLLT10	1	1	0	0	0	0	0	0	0	0	0	0	0	0	0	0	0	0	0	0	0	2
MLLT4	1	0	1	0	0	0	0	0	0	0	0	0	0	0	0	0	0	0	0	0	0	2
MN1	1	1	0	0	0	0	0	0	0	0	0	0	0	0	0	0	0	0	0	0	0	2
MUC1	1	1	0	0	0	0	0	0	0	0	0	0	0	0	0	0	0	0	0	0	0	2
MYCL	1	0	0	1	0	0	0	0	0	0	0	0	0	0	0	0	0	0	0	0	0	2
MYH11	1	1	0	0	0	0	0	0	0	0	0	0	0	0	0	0	0	0	0	0	0	2
MYH9	1	1	0	0	0	0	0	0	0	0	0	0	0	0	0	0	0	0	0	0	0	2
NAV3	1	0	0	0	0	0	0	0	1	0	0	0	0	0	0	0	0	0	0	0	0	2
NCOA1	1	1	0	0	0	0	0	0	0	0	0	0	0	0	0	0	0	0	0	0	0	2
NCOA2	1	1	0	0	0	0	0	0	0	0	0	0	0	0	0	0	0	0	0	0	0	2
NCOA3	1	0	1	0	0	0	0	0	0	0	0	0	0	0	0	0	0	0	0	0	0	2
NCOA4	1	1	0	0	0	0	0	0	0	0	0	0	0	0	0	0	0	0	0	0	0	2
NFKB1	1	1	0	0	0	0	0	0	0	0	0	0	0	0	0	0	0	0	0	0	0	2
NFKB2	1	1	0	0	0	0	0	0	0	0	0	0	0	0	0	0	0	0	0	0	0	2
NIN	1	1	0	0	0	0	0	0	0	0	0	0	0	0	0	0	0	0	0	0	0	2
NUMA1	1	1	0	0	0	0	0	0	0	0	0	0	0	0	0	0	0	0	0	0	0	2
NUP214	1	1	0	0	0	0	0	0	0	0	0	0	0	0	0	0	0	0	0	0	0	2
NUP93	1	0	0	1	0	0	0	0	0	0	0	0	0	0	0	0	0	0	0	0	0	2
NUP98	1	1	0	0	0	0	0	0	0	0	0	0	0	0	0	0	0	0	0	0	0	2
PAX3	1	1	0	0	0	0	0	0	0	0	0	0	0	0	0	0	0	0	0	0	0	2
PAX7	1	1	0	0	0	0	0	0	0	0	0	0	0	0	0	0	0	0	0	0	0	2
PAX8	1	1	0	0	0	0	0	0	0	0	0	0	0	0	0	0	0	0	0	0	0	2
PBX1	1	1	0	0	0	0	0	0	0	0	0	0	0	0	0	0	0	0	0	0	0	2
PCBP1	1	0	0	0	0	0	0	0	1	0	0	0	0	0	0	0	0	0	0	0	0	2
PDCD1	1	0	0	0	1	0	0	0	0	0	0	0	0	0	0	0	0	0	0	0	0	2
PDE4DIP	1	1	0	0	0	0	0	0	0	0	0	0	0	0	0	0	0	0	0	0	0	2
PDGFA	1	0	1	0	0	0	0	0	0	0	0	0	0	0	0	0	0	0	0	0	0	2
PDK1	1	0	0	1	0	0	0	0	0	0	0	0	0	0	0	0	0	0	0	0	0	2
PER1	1	1	0	0	0	0	0	0	0	0	0	0	0	0	0	0	0	0	0	0	0	2
PIK3CD	1	1	0	0	0	0	0	0	0	0	0	0	0	0	0	0	0	0	0	0	0	2
PLAG1	1	1	0	0	0	0	0	0	0	0	0	0	0	0	0	0	0	0	0	0	0	2
PLCG1	1	1	0	0	0	0	0	0	0	0	0	0	0	0	0	0	0	0	0	0	0	2
PLCG2	1	0	0	1	0	0	0	0	0	0	0	0	0	0	0	0	0	0	0	0	0	2
PML	1	1	0	0	0	0	0	0	0	0	0	0	0	0	0	0	0	0	0	0	0	2
POU5F1	1	1	0	0	0	0	0	0	0	0	0	0	0	0	0	0	0	0	0	0	0	2
PPARG	1	1	0	0	0	0	0	0	0	0	0	0	0	0	0	0	0	0	0	0	0	2
PRF1	1	0	0	0	0	0	1	0	0	0	0	0	0	0	0	0	0	0	0	0	0	2
PRMT1	1	0	1	0	0	0	0	0	0	0	0	0	0	0	0	0	0	0	0	0	0	2
PRRX1	1	0	1	0	0	0	0	0	0	0	0	0	0	0	0	0	0	0	0	0	0	2
PRSS8	1	0	0	1	0	0	0	0	0	0	0	0	0	0	0	0	0	0	0	0	0	2
PSIP1	1	1	0	0	0	0	0	0	0	0	0	0	0	0	0	0	0	0	0	0	0	2
PTGS2	1	1	0	0	0	0	0	0	0	0	0	0	0	0	0	0	0	0	0	0	0	2
PTK2B	1	0	1	0	0	0	0	0	0	0	0	0	0	0	0	0	0	0	0	0	0	2
RAD21	1	0	0	0	0	0	0	0	1	0	0	0	0	0	0	0	0	0	0	0	0	2
RALGDS	1	1	0	0	0	0	0	0	0	0	0	0	0	0	0	0	0	0	0	0	0	2
RANBP2	1	0	0	1	0	0	0	0	0	0	0	0	0	0	0	0	0	0	0	0	0	2
RHOA	1	0	0	0	1	0	0	0	0	0	0	0	0	0	0	0	0	0	0	0	0	2
RHOH	1	1	0	0	0	0	0	0	0	0	0	0	0	0	0	0	0	0	0	0	0	2
RNF213	1	1	0	0	0	0	0	0	0	0	0	0	0	0	0	0	0	0	0	0	0	2
RPL22	1	0	0	0	0	0	0	0	1	0	0	0	0	0	0	0	0	0	0	0	0	2
RPS6KA2	1	1	0	0	0	0	0	0	0	0	0	0	0	0	0	0	0	0	0	0	0	2
RRM1	1	1	0	0	0	0	0	0	0	0	0	0	0	0	0	0	0	0	0	0	0	2
RTEL1	1	0	0	0	0	0	0	0	0	0	0	0	0	0	1	0	0	0	0	0	0	2
SETD7	1	0	1	0	0	0	0	0	0	0	0	0	0	0	0	0	0	0	0	0	0	2
SGK1	1	1	0	0	0	0	0	0	0	0	0	0	0	0	0	0	0	0	0	0	0	2
SIN3A	1	0	0	0	0	0	0	0	1	0	0	0	0	0	0	0	0	0	0	0	0	2
SKP2	1	0	1	0	0	0	0	0	0	0	0	0	0	0	0	0	0	0	0	0	0	2
SMAD3	1	0	0	1	0	0	0	0	0	0	0	0	0	0	0	0	0	0	0	0	0	2
SMC1A	1	0	0	0	0	0	0	0	1	0	0	0	0	0	0	0	0	0	0	0	0	2
SMC3	1	0	0	0	0	0	0	0	1	0	0	0	0	0	0	0	0	0	0	0	0	2
SOX10	1	0	0	1	0	0	0	0	0	0	0	0	0	0	0	0	0	0	0	0	0	2
SOX11	1	1	0	0	0	0	0	0	0	0	0	0	0	0	0	0	0	0	0	0	0	2
SP3	1	0	0	0	0	0	0	0	1	0	0	0	0	0	0	0	0	0	0	0	0	2
SRSF2	1	0	1	0	0	0	0	0	0	0	0	0	0	0	0	0	0	0	0	0	0	2
SSX1	1	1	0	0	0	0	0	0	0	0	0	0	0	0	0	0	0	0	0	0	0	2
STAT4	1	0	0	1	0	0	0	0	0	0	0	0	0	0	0	0	0	0	0	0	0	2
SUZ12	1	0	0	0	1	0	0	0	0	0	0	0	0	0	0	0	0	0	0	0	0	2
TAL1	1	1	0	0	0	0	0	0	0	0	0	0	0	0	0	0	0	0	0	0	0	2
TCF12	1	1	0	0	0	0	0	0	0	0	0	0	0	0	0	0	0	0	0	0	0	2
TCF3	1	1	0	0	0	0	0	0	0	0	0	0	0	0	0	0	0	0	0	0	0	2
TCL1A	1	1	0	0	0	0	0	0	0	0	0	0	0	0	0	0	0	0	0	0	0	2
TEAD1	1	0	1	0	0	0	0	0	0	0	0	0	0	0	0	0	0	0	0	0	0	2
TEAD2	1	0	1	0	0	0	0	0	0	0	0	0	0	0	0	0	0	0	0	0	0	2
TEAD4	1	0	1	0	0	0	0	0	0	0	0	0	0	0	0	0	0	0	0	0	0	2
TET1	1	1	0	0	0	0	0	0	0	0	0	0	0	0	0	0	0	0	0	0	0	2
TFE3	1	1	0	0	0	0	0	0	0	0	0	0	0	0	0	0	0	0	0	0	0	2
THBS1	1	1	0	0	0	0	0	0	0	0	0	0	0	0	0	0	0	0	0	0	0	2
TLX1	1	1	0	0	0	0	0	0	0	0	0	0	0	0	0	0	0	0	0	0	0	2
TOP2A	1	0	0	1	0	0	0	0	0	0	0	0	0	0	0	0	0	0	0	0	0	2
TP73	1	0	1	0	0	0	0	0	0	0	0	0	0	0	0	0	0	0	0	0	0	2
TPR	1	1	0	0	0	0	0	0	0	0	0	0	0	0	0	0	0	0	0	0	0	2
TRIM24	1	1	0	0	0	0	0	0	0	0	0	0	0	0	0	0	0	0	0	0	0	2
TRIM33	1	1	0	0	0	0	0	0	0	0	0	0	0	0	0	0	0	0	0	0	0	2
TRIP11	1	1	0	0	0	0	0	0	0	0	0	0	0	0	0	0	0	0	0	0	0	2
TTK	1	0	0	0	0	0	0	0	1	0	0	0	0	0	0	0	0	0	0	0	0	2
TUSC3	1	0	0	0	0	0	0	0	1	0	0	0	0	0	0	0	0	0	0	0	0	2
VEGFA	1	0	0	1	0	0	0	0	0	0	0	0	0	0	0	0	0	0	0	0	0	2
WASF2	1	0	0	0	0	0	0	0	1	0	0	0	0	0	0	0	0	0	0	0	0	2
WHSC1L1	1	0	1	0	0	0	0	0	0	0	0	0	0	0	0	0	0	0	0	0	0	2
WISP3	1	0	0	1	0	0	0	0	0	0	0	0	0	0	0	0	0	0	0	0	0	2
WWTR1	1	0	1	0	0	0	0	0	0	0	0	0	0	0	0	0	0	0	0	0	0	2
YAP1	1	0	1	0	0	0	0	0	0	0	0	0	0	0	0	0	0	0	0	0	0	2
ZNF217	1	0	0	1	0	0	0	0	0	0	0	0	0	0	0	0	0	0	0	0	0	2
ZNF384	1	1	0	0	0	0	0	0	0	0	0	0	0	0	0	0	0	0	0	0	0	2
ZNF521	1	1	0	0	0	0	0	0	0	0	0	0	0	0	0	0	0	0	0	0	0	2
ZNF703	1	0	0	1	0	0	0	0	0	0	0	0	0	0	0	0	0	0	0	0	0	2
AURKC	0	1	1	0	0	0	0	0	0	0	0	0	0	0	0	0	0	0	0	0	0	2
CSMD3	0	1	1	0	0	0	0	0	0	0	0	0	0	0	0	0	0	0	0	0	0	2
IGF2	0	1	0	1	0	0	0	0	0	0	0	0	0	0	0	0	0	0	0	0	0	2
LTK	0	1	1	0	0	0	0	0	0	0	0	0	0	0	0	0	0	0	0	0	0	2
MYCL1	0	1	1	0	0	0	0	0	0	0	0	0	0	0	0	0	0	0	0	0	0	2
PIK3C2B	0	1	0	1	0	0	0	0	0	0	0	0	0	0	0	0	0	0	0	0	0	2
PTPRD	0	1	1	0	0	0	0	0	0	0	0	0	0	0	0	0	0	0	0	0	0	2
SAMD9	0	1	0	0	0	0	0	0	0	0	0	0	0	0	1	0	0	0	0	0	0	2
USP9X	0	1	0	0	0	0	0	0	1	0	0	0	0	0	0	0	0	0	0	0	0	2
FOXA1	0	0	1	0	0	0	0	0	1	0	0	0	0	0	0	0	0	0	0	0	0	2
NCOR1	0	0	1	0	0	0	0	0	1	0	0	0	0	0	0	0	0	0	0	0	0	2
GALNT12	0	0	0	0	0	0	0	0	0	0	1	0	1	0	0	0	0	0	0	0	0	2
TINF2	0	0	0	0	0	0	1	0	0	0	1	0	0	0	0	0	0	0	0	0	0	2
ANKRD26	0	0	0	0	0	0	1	0	0	0	0	0	0	0	1	0	0	0	0	0	0	2
SAMD9L	0	0	0	0	0	0	1	0	0	0	0	0	0	0	1	0	0	0	0	0	0	2
SRP72	0	0	0	0	0	0	1	0	0	0	0	0	0	0	1	0	0	0	0	0	0	2
CBLB	1	0	0	0	0	1	0	0	0	0	0	0	0	0	0	0	0	0	0	0	0	2
ECT2L	1	0	0	0	0	1	0	0	0	0	0	0	0	0	0	0	0	0	0	0	0	2
FBXO11	1	0	0	0	0	1	0	0	0	0	0	0	0	0	0	0	0	0	0	0	0	2
ZRSR2	1	0	0	0	0	1	0	0	0	0	0	0	0	0	0	0	0	0	0	0	0	2
IL6ST	0	1	0	0	0	1	0	0	0	0	0	0	0	0	0	0	0	0	0	0	0	2
KLF6	0	1	0	0	0	1	0	0	0	0	0	0	0	0	0	0	0	0	0	0	0	2
MSH3	1	0	0	0	0	0	0	0	0	0	0	1	0	0	0	0	0	0	0	0	0	2
CASR	0	0	0	0	0	0	0	0	0	0	1	1	0	0	0	0	0	0	0	0	0	2
CEBPE	1	0	0	0	0	0	0	1	0	0	0	0	0	0	0	0	0	0	0	0	0	2
ITK	1	0	0	0	0	0	0	1	0	0	0	0	0	0	0	0	0	0	0	0	0	2
SEPT9	1	1	0	0	0	0	0	0	0	0	0	0	0	0	0	0	0	0	0	0	0	2
SH2D1A	0	1	0	0	0	0	0	1	0	0	0	0	0	0	0	0	0	0	0	0	0	2
WAS	0	1	0	0	0	0	0	1	0	0	0	0	0	0	0	0	0	0	0	0	0	2
ARID5B	0	0	0	0	0	0	0	1	1	0	0	0	0	0	0	0	0	0	0	0	0	2
MC1R	0	0	0	0	0	0	0	0	0	0	1	0	0	0	0	1	0	0	0	0	0	2
ELANE	0	0	0	0	0	0	1	1	0	0	0	0	0	0	0	0	0	0	0	0	0	2
XRCC3	0	0	1	0	0	0	0	0	0	0	0	0	0	0	0	1	0	0	0	0	0	2
RIT1	0	0	0	0	0	0	1	0	0	1	0	0	0	0	0	0	0	0	0	0	0	2
RAD54L	0	0	1	0	0	0	0	0	0	1	0	0	0	0	0	0	0	0	0	0	0	2
ACVR1	0	0	0	0	1	0	0	0	0	0	0	0	0	0	0	0	0	0	0	0	0	1
ABCC3	1	0	0	0	0	0	0	0	0	0	0	0	0	0	0	0	0	0	0	0	0	1
ABI1	1	0	0	0	0	0	0	0	0	0	0	0	0	0	0	0	0	0	0	0	0	1
ABLIM1	1	0	0	0	0	0	0	0	0	0	0	0	0	0	0	0	0	0	0	0	0	1
ACACA	1	0	0	0	0	0	0	0	0	0	0	0	0	0	0	0	0	0	0	0	0	1
ACE	1	0	0	0	0	0	0	0	0	0	0	0	0	0	0	0	0	0	0	0	0	1
ACER1	1	0	0	0	0	0	0	0	0	0	0	0	0	0	0	0	0	0	0	0	0	1
ACKR3	1	0	0	0	0	0	0	0	0	0	0	0	0	0	0	0	0	0	0	0	0	1
ACSBG1	1	0	0	0	0	0	0	0	0	0	0	0	0	0	0	0	0	0	0	0	0	1
ACSL3	1	0	0	0	0	0	0	0	0	0	0	0	0	0	0	0	0	0	0	0	0	1
ACSL6	1	0	0	0	0	0	0	0	0	0	0	0	0	0	0	0	0	0	0	0	0	1
ACVR1C	1	0	0	0	0	0	0	0	0	0	0	0	0	0	0	0	0	0	0	0	0	1
ADD3	1	0	0	0	0	0	0	0	0	0	0	0	0	0	0	0	0	0	0	0	0	1
ADM	1	0	0	0	0	0	0	0	0	0	0	0	0	0	0	0	0	0	0	0	0	1
AFF4	1	0	0	0	0	0	0	0	0	0	0	0	0	0	0	0	0	0	0	0	0	1
AGR3	1	0	0	0	0	0	0	0	0	0	0	0	0	0	0	0	0	0	0	0	0	1
AHCYL1	1	0	0	0	0	0	0	0	0	0	0	0	0	0	0	0	0	0	0	0	0	1
AHI1	1	0	0	0	0	0	0	0	0	0	0	0	0	0	0	0	0	0	0	0	0	1
AHR	1	0	0	0	0	0	0	0	0	0	0	0	0	0	0	0	0	0	0	0	0	1
AHRR	1	0	0	0	0	0	0	0	0	0	0	0	0	0	0	0	0	0	0	0	0	1
AK2	1	0	0	0	0	0	0	0	0	0	0	0	0	0	0	0	0	0	0	0	0	1
AK5	1	0	0	0	0	0	0	0	0	0	0	0	0	0	0	0	0	0	0	0	0	1
AKAP12	1	0	0	0	0	0	0	0	0	0	0	0	0	0	0	0	0	0	0	0	0	1
AKAP6	1	0	0	0	0	0	0	0	0	0	0	0	0	0	0	0	0	0	0	0	0	1
AKR1C3	1	0	0	0	0	0	0	0	0	0	0	0	0	0	0	0	0	0	0	0	0	1
ALDH1A1	1	0	0	0	0	0	0	0	0	0	0	0	0	0	0	0	0	0	0	0	0	1
ALDH2	1	0	0	0	0	0	0	0	0	0	0	0	0	0	0	0	0	0	0	0	0	1
ALDOC	1	0	0	0	0	0	0	0	0	0	0	0	0	0	0	0	0	0	0	0	0	1
AMH	1	0	0	0	0	0	0	0	0	0	0	0	0	0	0	0	0	0	0	0	0	1
ANGPT1	1	0	0	0	0	0	0	0	0	0	0	0	0	0	0	0	0	0	0	0	0	1
ANKRD28	1	0	0	0	0	0	0	0	0	0	0	0	0	0	0	0	0	0	0	0	0	1
ANLN	1	0	0	0	0	0	0	0	0	0	0	0	0	0	0	0	0	0	0	0	0	1
APH1A	1	0	0	0	0	0	0	0	0	0	0	0	0	0	0	0	0	0	0	0	0	1
APLP2	1	0	0	0	0	0	0	0	0	0	0	0	0	0	0	0	0	0	0	0	0	1
APOD	1	0	0	0	0	0	0	0	0	0	0	0	0	0	0	0	0	0	0	0	0	1
ARHGAP20	1	0	0	0	0	0	0	0	0	0	0	0	0	0	0	0	0	0	0	0	0	1
ARHGAP26	1	0	0	0	0	0	0	0	0	0	0	0	0	0	0	0	0	0	0	0	0	1
ARHGEF12	1	0	0	0	0	0	0	0	0	0	0	0	0	0	0	0	0	0	0	0	0	1
ARHGEF7	1	0	0	0	0	0	0	0	0	0	0	0	0	0	0	0	0	0	0	0	0	1
ARIH2	1	0	0	0	0	0	0	0	0	0	0	0	0	0	0	0	0	0	0	0	0	1
ARRDC4	1	0	0	0	0	0	0	0	0	0	0	0	0	0	0	0	0	0	0	0	0	1
ASMTL	1	0	0	0	0	0	0	0	0	0	0	0	0	0	0	0	0	0	0	0	0	1
ASPH	1	0	0	0	0	0	0	0	0	0	0	0	0	0	0	0	0	0	0	0	0	1
ASPSCR1	1	0	0	0	0	0	0	0	0	0	0	0	0	0	0	0	0	0	0	0	0	1
ASTN2	1	0	0	0	0	0	0	0	0	0	0	0	0	0	0	0	0	0	0	0	0	1
ATF3	1	0	0	0	0	0	0	0	0	0	0	0	0	0	0	0	0	0	0	0	0	1
ATG13	1	0	0	0	0	0	0	0	0	0	0	0	0	0	0	0	0	0	0	0	0	1
ATG5	1	0	0	0	0	0	0	0	0	0	0	0	0	0	0	0	0	0	0	0	0	1
ATIC	1	0	0	0	0	0	0	0	0	0	0	0	0	0	0	0	0	0	0	0	0	1
ATL1	1	0	0	0	0	0	0	0	0	0	0	0	0	0	0	0	0	0	0	0	0	1
ATP1B4	1	0	0	0	0	0	0	0	0	0	0	0	0	0	0	0	0	0	0	0	0	1
ATP8A2	1	0	0	0	0	0	0	0	0	0	0	0	0	0	0	0	0	0	0	0	0	1
ATRNL1	1	0	0	0	0	0	0	0	0	0	0	0	0	0	0	0	0	0	0	0	0	1
AUTS2	1	0	0	0	0	0	0	0	0	0	0	0	0	0	0	0	0	0	0	0	0	1
BACH1	1	0	0	0	0	0	0	0	0	0	0	0	0	0	0	0	0	0	0	0	0	1
BACH2	1	0	0	0	0	0	0	0	0	0	0	0	0	0	0	0	0	0	0	0	0	1
BAG4	1	0	0	0	0	0	0	0	0	0	0	0	0	0	0	0	0	0	0	0	0	1
BAIAP2L1	1	0	0	0	0	0	0	0	0	0	0	0	0	0	0	0	0	0	0	0	0	1
BAX	1	0	0	0	0	0	0	0	0	0	0	0	0	0	0	0	0	0	0	0	0	1
BAZ2A	1	0	0	0	0	0	0	0	0	0	0	0	0	0	0	0	0	0	0	0	0	1
BCAS3	1	0	0	0	0	0	0	0	0	0	0	0	0	0	0	0	0	0	0	0	0	1
BCAS4	1	0	0	0	0	0	0	0	0	0	0	0	0	0	0	0	0	0	0	0	0	1
BCL2A1	1	0	0	0	0	0	0	0	0	0	0	0	0	0	0	0	0	0	0	0	0	1
BCL7A	1	0	0	0	0	0	0	0	0	0	0	0	0	0	0	0	0	0	0	0	0	1
BDNF	1	0	0	0	0	0	0	0	0	0	0	0	0	0	0	0	0	0	0	0	0	1
BHLHE22	1	0	0	0	0	0	0	0	0	0	0	0	0	0	0	0	0	0	0	0	0	1
BICC1	1	0	0	0	0	0	0	0	0	0	0	0	0	0	0	0	0	0	0	0	0	1
BIN1	1	0	0	0	0	0	0	0	0	0	0	0	0	0	0	0	0	0	0	0	0	1
BIRC6	1	0	0	0	0	0	0	0	0	0	0	0	0	0	0	0	0	0	0	0	0	1
BMP4	1	0	0	0	0	0	0	0	0	0	0	0	0	0	0	0	0	0	0	0	0	1
BRD1	1	0	0	0	0	0	0	0	0	0	0	0	0	0	0	0	0	0	0	0	0	1
BRSK1	1	0	0	0	0	0	0	0	0	0	0	0	0	0	0	0	0	0	0	0	0	1
BRWD3	1	0	0	0	0	0	0	0	0	0	0	0	0	0	0	0	0	0	0	0	0	1
BTBD18	1	0	0	0	0	0	0	0	0	0	0	0	0	0	0	0	0	0	0	0	0	1
BTG2	1	0	0	0	0	0	0	0	0	0	0	0	0	0	0	0	0	0	0	0	0	1
BTLA	1	0	0	0	0	0	0	0	0	0	0	0	0	0	0	0	0	0	0	0	0	1
C11orf1	1	0	0	0	0	0	0	0	0	0	0	0	0	0	0	0	0	0	0	0	0	1
C11orf30	1	0	0	0	0	0	0	0	0	0	0	0	0	0	0	0	0	0	0	0	0	1
C11orf54	1	0	0	0	0	0	0	0	0	0	0	0	0	0	0	0	0	0	0	0	0	1
C11orf95	1	0	0	0	0	0	0	0	0	0	0	0	0	0	0	0	0	0	0	0	0	1
C2CD2L	1	0	0	0	0	0	0	0	0	0	0	0	0	0	0	0	0	0	0	0	0	1
C2orf44	1	0	0	0	0	0	0	0	0	0	0	0	0	0	0	0	0	0	0	0	0	1
C3orf27	1	0	0	0	0	0	0	0	0	0	0	0	0	0	0	0	0	0	0	0	0	1
CACNA1F	1	0	0	0	0	0	0	0	0	0	0	0	0	0	0	0	0	0	0	0	0	1
CACNA1G	1	0	0	0	0	0	0	0	0	0	0	0	0	0	0	0	0	0	0	0	0	1
CACNA2D3	1	0	0	0	0	0	0	0	0	0	0	0	0	0	0	0	0	0	0	0	0	1
CAD	1	0	0	0	0	0	0	0	0	0	0	0	0	0	0	0	0	0	0	0	0	1
CALR	1	0	0	0	0	0	0	0	0	0	0	0	0	0	0	0	0	0	0	0	0	1
CAMK2A	1	0	0	0	0	0	0	0	0	0	0	0	0	0	0	0	0	0	0	0	0	1
CAMK2B	1	0	0	0	0	0	0	0	0	0	0	0	0	0	0	0	0	0	0	0	0	1
CAMK2G	1	0	0	0	0	0	0	0	0	0	0	0	0	0	0	0	0	0	0	0	0	1
CAMTA1	1	0	0	0	0	0	0	0	0	0	0	0	0	0	0	0	0	0	0	0	0	1
CANT1	1	0	0	0	0	0	0	0	0	0	0	0	0	0	0	0	0	0	0	0	0	1
CAPRIN1	1	0	0	0	0	0	0	0	0	0	0	0	0	0	0	0	0	0	0	0	0	1
CAPZB	1	0	0	0	0	0	0	0	0	0	0	0	0	0	0	0	0	0	0	0	0	1
CARS	1	0	0	0	0	0	0	0	0	0	0	0	0	0	0	0	0	0	0	0	0	1
CASP3	1	0	0	0	0	0	0	0	0	0	0	0	0	0	0	0	0	0	0	0	0	1
CASP7	1	0	0	0	0	0	0	0	0	0	0	0	0	0	0	0	0	0	0	0	0	1
CAV1	1	0	0	0	0	0	0	0	0	0	0	0	0	0	0	0	0	0	0	0	0	1
CBFA2T3	1	0	0	0	0	0	0	0	0	0	0	0	0	0	0	0	0	0	0	0	0	1
CBLC	1	0	0	0	0	0	0	0	0	0	0	0	0	0	0	0	0	0	0	0	0	1
CCAR2	1	0	0	0	0	0	0	0	0	0	0	0	0	0	0	0	0	0	0	0	0	1
CCDC28A	1	0	0	0	0	0	0	0	0	0	0	0	0	0	0	0	0	0	0	0	0	1
CCDC6	1	0	0	0	0	0	0	0	0	0	0	0	0	0	0	0	0	0	0	0	0	1
CCDC88C	1	0	0	0	0	0	0	0	0	0	0	0	0	0	0	0	0	0	0	0	0	1
CCK	1	0	0	0	0	0	0	0	0	0	0	0	0	0	0	0	0	0	0	0	0	1
CCL2	1	0	0	0	0	0	0	0	0	0	0	0	0	0	0	0	0	0	0	0	0	1
CCNA2	1	0	0	0	0	0	0	0	0	0	0	0	0	0	0	0	0	0	0	0	0	1
CCNB1IP1	1	0	0	0	0	0	0	0	0	0	0	0	0	0	0	0	0	0	0	0	0	1
CCNB3	1	0	0	0	0	0	0	0	0	0	0	0	0	0	0	0	0	0	0	0	0	1
CCNG1	1	0	0	0	0	0	0	0	0	0	0	0	0	0	0	0	0	0	0	0	0	1
CCT6B	1	0	0	0	0	0	0	0	0	0	0	0	0	0	0	0	0	0	0	0	0	1
CD19	1	0	0	0	0	0	0	0	0	0	0	0	0	0	0	0	0	0	0	0	0	1
CD22	1	0	0	0	0	0	0	0	0	0	0	0	0	0	0	0	0	0	0	0	0	1
CD28	1	0	0	0	0	0	0	0	0	0	0	0	0	0	0	0	0	0	0	0	0	1
CD36	1	0	0	0	0	0	0	0	0	0	0	0	0	0	0	0	0	0	0	0	0	1
CD44	1	0	0	0	0	0	0	0	0	0	0	0	0	0	0	0	0	0	0	0	0	1
CD58	1	0	0	0	0	0	0	0	0	0	0	0	0	0	0	0	0	0	0	0	0	1
CD74	1	0	0	0	0	0	0	0	0	0	0	0	0	0	0	0	0	0	0	0	0	1
CD8A	1	0	0	0	0	0	0	0	0	0	0	0	0	0	0	0	0	0	0	0	0	1
CDC14A	1	0	0	0	0	0	0	0	0	0	0	0	0	0	0	0	0	0	0	0	0	1
CDC14B	1	0	0	0	0	0	0	0	0	0	0	0	0	0	0	0	0	0	0	0	0	1
CDC25A	1	0	0	0	0	0	0	0	0	0	0	0	0	0	0	0	0	0	0	0	0	1
CDC25C	1	0	0	0	0	0	0	0	0	0	0	0	0	0	0	0	0	0	0	0	0	1
CDC42	1	0	0	0	0	0	0	0	0	0	0	0	0	0	0	0	0	0	0	0	0	1
CDK1	1	0	0	0	0	0	0	0	0	0	0	0	0	0	0	0	0	0	0	0	0	1
CDK2	1	0	0	0	0	0	0	0	0	0	0	0	0	0	0	0	0	0	0	0	0	1
CDK5RAP2	1	0	0	0	0	0	0	0	0	0	0	0	0	0	0	0	0	0	0	0	0	1
CDK7	1	0	0	0	0	0	0	0	0	0	0	0	0	0	0	0	0	0	0	0	0	1
CDK9	1	0	0	0	0	0	0	0	0	0	0	0	0	0	0	0	0	0	0	0	0	1
CDKL5	1	0	0	0	0	0	0	0	0	0	0	0	0	0	0	0	0	0	0	0	0	1
CDKN2D	1	0	0	0	0	0	0	0	0	0	0	0	0	0	0	0	0	0	0	0	0	1
CDX1	1	0	0	0	0	0	0	0	0	0	0	0	0	0	0	0	0	0	0	0	0	1
CDX2	1	0	0	0	0	0	0	0	0	0	0	0	0	0	0	0	0	0	0	0	0	1
CEBPB	1	0	0	0	0	0	0	0	0	0	0	0	0	0	0	0	0	0	0	0	0	1
CEBPD	1	0	0	0	0	0	0	0	0	0	0	0	0	0	0	0	0	0	0	0	0	1
CENPF	1	0	0	0	0	0	0	0	0	0	0	0	0	0	0	0	0	0	0	0	0	1
CENPU	1	0	0	0	0	0	0	0	0	0	0	0	0	0	0	0	0	0	0	0	0	1
CEP170B	1	0	0	0	0	0	0	0	0	0	0	0	0	0	0	0	0	0	0	0	0	1
CEP85L	1	0	0	0	0	0	0	0	0	0	0	0	0	0	0	0	0	0	0	0	0	1
CHCHD7	1	0	0	0	0	0	0	0	0	0	0	0	0	0	0	0	0	0	0	0	0	1
CHD6	1	0	0	0	0	0	0	0	0	0	0	0	0	0	0	0	0	0	0	0	0	1
CHIC2	1	0	0	0	0	0	0	0	0	0	0	0	0	0	0	0	0	0	0	0	0	1
CHL1	1	0	0	0	0	0	0	0	0	0	0	0	0	0	0	0	0	0	0	0	0	1
CHMP2B	1	0	0	0	0	0	0	0	0	0	0	0	0	0	0	0	0	0	0	0	0	1
CHN1	1	0	0	0	0	0	0	0	0	0	0	0	0	0	0	0	0	0	0	0	0	1
CHST11	1	0	0	0	0	0	0	0	0	0	0	0	0	0	0	0	0	0	0	0	0	1
CHUK	1	0	0	0	0	0	0	0	0	0	0	0	0	0	0	0	0	0	0	0	0	1
CIITA	1	0	0	0	0	0	0	0	0	0	0	0	0	0	0	0	0	0	0	0	0	1
CIRH1A	1	0	0	0	0	0	0	0	0	0	0	0	0	0	0	0	0	0	0	0	0	1
CIT	1	0	0	0	0	0	0	0	0	0	0	0	0	0	0	0	0	0	0	0	0	1
CKB	1	0	0	0	0	0	0	0	0	0	0	0	0	0	0	0	0	0	0	0	0	1
CLP1	1	0	0	0	0	0	0	0	0	0	0	0	0	0	0	0	0	0	0	0	0	1
CLTA	1	0	0	0	0	0	0	0	0	0	0	0	0	0	0	0	0	0	0	0	0	1
CLTC	1	0	0	0	0	0	0	0	0	0	0	0	0	0	0	0	0	0	0	0	0	1
CLTCL1	1	0	0	0	0	0	0	0	0	0	0	0	0	0	0	0	0	0	0	0	0	1
CMKLR1	1	0	0	0	0	0	0	0	0	0	0	0	0	0	0	0	0	0	0	0	0	1
CNBP	1	0	0	0	0	0	0	0	0	0	0	0	0	0	0	0	0	0	0	0	0	1
CNOT2	1	0	0	0	0	0	0	0	0	0	0	0	0	0	0	0	0	0	0	0	0	1
CNTN1	1	0	0	0	0	0	0	0	0	0	0	0	0	0	0	0	0	0	0	0	0	1
CNTRL	1	0	0	0	0	0	0	0	0	0	0	0	0	0	0	0	0	0	0	0	0	1
COG5	1	0	0	0	0	0	0	0	0	0	0	0	0	0	0	0	0	0	0	0	0	1
COL11A1	1	0	0	0	0	0	0	0	0	0	0	0	0	0	0	0	0	0	0	0	0	1
COL1A2	1	0	0	0	0	0	0	0	0	0	0	0	0	0	0	0	0	0	0	0	0	1
COL3A1	1	0	0	0	0	0	0	0	0	0	0	0	0	0	0	0	0	0	0	0	0	1
COL6A3	1	0	0	0	0	0	0	0	0	0	0	0	0	0	0	0	0	0	0	0	0	1
COL9A3	1	0	0	0	0	0	0	0	0	0	0	0	0	0	0	0	0	0	0	0	0	1
COMMD1	1	0	0	0	0	0	0	0	0	0	0	0	0	0	0	0	0	0	0	0	0	1
COX6C	1	0	0	0	0	0	0	0	0	0	0	0	0	0	0	0	0	0	0	0	0	1
CPNE1	1	0	0	0	0	0	0	0	0	0	0	0	0	0	0	0	0	0	0	0	0	1
CPS1	1	0	0	0	0	0	0	0	0	0	0	0	0	0	0	0	0	0	0	0	0	1
CPSF6	1	0	0	0	0	0	0	0	0	0	0	0	0	0	0	0	0	0	0	0	0	1
CRADD	1	0	0	0	0	0	0	0	0	0	0	0	0	0	0	0	0	0	0	0	0	1
CREB3L1	1	0	0	0	0	0	0	0	0	0	0	0	0	0	0	0	0	0	0	0	0	1
CREB3L2	1	0	0	0	0	0	0	0	0	0	0	0	0	0	0	0	0	0	0	0	0	1
CRTC3	1	0	0	0	0	0	0	0	0	0	0	0	0	0	0	0	0	0	0	0	0	1
CSF1	1	0	0	0	0	0	0	0	0	0	0	0	0	0	0	0	0	0	0	0	0	1
CSF3	1	0	0	0	0	0	0	0	0	0	0	0	0	0	0	0	0	0	0	0	0	1
CSF3R	1	0	0	0	0	0	0	0	0	0	0	0	0	0	0	0	0	0	0	0	0	1
CSNK1G2	1	0	0	0	0	0	0	0	0	0	0	0	0	0	0	0	0	0	0	0	0	1
CSNK2A1	1	0	0	0	0	0	0	0	0	0	0	0	0	0	0	0	0	0	0	0	0	1
CTDSP2	1	0	0	0	0	0	0	0	0	0	0	0	0	0	0	0	0	0	0	0	0	1
CTLA4	1	0	0	0	0	0	0	0	0	0	0	0	0	0	0	0	0	0	0	0	0	1
CTNND2	1	0	0	0	0	0	0	0	0	0	0	0	0	0	0	0	0	0	0	0	0	1
CTRB1	1	0	0	0	0	0	0	0	0	0	0	0	0	0	0	0	0	0	0	0	0	1
CTSA	1	0	0	0	0	0	0	0	0	0	0	0	0	0	0	0	0	0	0	0	0	1
CUX1	1	0	0	0	0	0	0	0	0	0	0	0	0	0	0	0	0	0	0	0	0	1
CXCL8	1	0	0	0	0	0	0	0	0	0	0	0	0	0	0	0	0	0	0	0	0	1
CXXC4	1	0	0	0	0	0	0	0	0	0	0	0	0	0	0	0	0	0	0	0	0	1
CYFIP2	1	0	0	0	0	0	0	0	0	0	0	0	0	0	0	0	0	0	0	0	0	1
CYP1B1	1	0	0	0	0	0	0	0	0	0	0	0	0	0	0	0	0	0	0	0	0	1
DAB2IP	1	0	0	0	0	0	0	0	0	0	0	0	0	0	0	0	0	0	0	0	0	1
DACH1	1	0	0	0	0	0	0	0	0	0	0	0	0	0	0	0	0	0	0	0	0	1
DACH2	1	0	0	0	0	0	0	0	0	0	0	0	0	0	0	0	0	0	0	0	0	1
DCLK2	1	0	0	0	0	0	0	0	0	0	0	0	0	0	0	0	0	0	0	0	0	1
DCN	1	0	0	0	0	0	0	0	0	0	0	0	0	0	0	0	0	0	0	0	0	1
DDX10	1	0	0	0	0	0	0	0	0	0	0	0	0	0	0	0	0	0	0	0	0	1
DDX20	1	0	0	0	0	0	0	0	0	0	0	0	0	0	0	0	0	0	0	0	0	1
DDX39B	1	0	0	0	0	0	0	0	0	0	0	0	0	0	0	0	0	0	0	0	0	1
DDX3X	1	0	0	0	0	0	0	0	0	0	0	0	0	0	0	0	0	0	0	0	0	1
DDX5	1	0	0	0	0	0	0	0	0	0	0	0	0	0	0	0	0	0	0	0	0	1
DDX6	1	0	0	0	0	0	0	0	0	0	0	0	0	0	0	0	0	0	0	0	0	1
DGKB	1	0	0	0	0	0	0	0	0	0	0	0	0	0	0	0	0	0	0	0	0	1
DGKI	1	0	0	0	0	0	0	0	0	0	0	0	0	0	0	0	0	0	0	0	0	1
DGKZ	1	0	0	0	0	0	0	0	0	0	0	0	0	0	0	0	0	0	0	0	0	1
DIRAS3	1	0	0	0	0	0	0	0	0	0	0	0	0	0	0	0	0	0	0	0	0	1
DKK1	1	0	0	0	0	0	0	0	0	0	0	0	0	0	0	0	0	0	0	0	0	1
DKK2	1	0	0	0	0	0	0	0	0	0	0	0	0	0	0	0	0	0	0	0	0	1
DKK4	1	0	0	0	0	0	0	0	0	0	0	0	0	0	0	0	0	0	0	0	0	1
DLEC1	1	0	0	0	0	0	0	0	0	0	0	0	0	0	0	0	0	0	0	0	0	1
DLL1	1	0	0	0	0	0	0	0	0	0	0	0	0	0	0	0	0	0	0	0	0	1
DLL3	1	0	0	0	0	0	0	0	0	0	0	0	0	0	0	0	0	0	0	0	0	1
DLL4	1	0	0	0	0	0	0	0	0	0	0	0	0	0	0	0	0	0	0	0	0	1
DMRT1	1	0	0	0	0	0	0	0	0	0	0	0	0	0	0	0	0	0	0	0	0	1
DMRTA2	1	0	0	0	0	0	0	0	0	0	0	0	0	0	0	0	0	0	0	0	0	1
DNAJB1	1	0	0	0	0	0	0	0	0	0	0	0	0	0	0	0	0	0	0	0	0	1
DNM1	1	0	0	0	0	0	0	0	0	0	0	0	0	0	0	0	0	0	0	0	0	1
DNM2	1	0	0	0	0	0	0	0	0	0	0	0	0	0	0	0	0	0	0	0	0	1
DNM3	1	0	0	0	0	0	0	0	0	0	0	0	0	0	0	0	0	0	0	0	0	1
DOCK1	1	0	0	0	0	0	0	0	0	0	0	0	0	0	0	0	0	0	0	0	0	1
DPM1	1	0	0	0	0	0	0	0	0	0	0	0	0	0	0	0	0	0	0	0	0	1
DTX1	1	0	0	0	0	0	0	0	0	0	0	0	0	0	0	0	0	0	0	0	0	1
DTX4	1	0	0	0	0	0	0	0	0	0	0	0	0	0	0	0	0	0	0	0	0	1
DUSP2	1	0	0	0	0	0	0	0	0	0	0	0	0	0	0	0	0	0	0	0	0	1
DUSP22	1	0	0	0	0	0	0	0	0	0	0	0	0	0	0	0	0	0	0	0	0	1
DUSP26	1	0	0	0	0	0	0	0	0	0	0	0	0	0	0	0	0	0	0	0	0	1
DUSP9	1	0	0	0	0	0	0	0	0	0	0	0	0	0	0	0	0	0	0	0	0	1
DUX4	1	0	0	0	0	0	0	0	0	0	0	0	0	0	0	0	0	0	0	0	0	1
E2F1	1	0	0	0	0	0	0	0	0	0	0	0	0	0	0	0	0	0	0	0	0	1
EBF1	1	0	0	0	0	0	0	0	0	0	0	0	0	0	0	0	0	0	0	0	0	1
EDIL3	1	0	0	0	0	0	0	0	0	0	0	0	0	0	0	0	0	0	0	0	0	1
EDNRB	1	0	0	0	0	0	0	0	0	0	0	0	0	0	0	0	0	0	0	0	0	1
EEFSEC	1	0	0	0	0	0	0	0	0	0	0	0	0	0	0	0	0	0	0	0	0	1
EGF	1	0	0	0	0	0	0	0	0	0	0	0	0	0	0	0	0	0	0	0	0	1
EGR1	1	0	0	0	0	0	0	0	0	0	0	0	0	0	0	0	0	0	0	0	0	1
EGR2	1	0	0	0	0	0	0	0	0	0	0	0	0	0	0	0	0	0	0	0	0	1
EGR4	1	0	0	0	0	0	0	0	0	0	0	0	0	0	0	0	0	0	0	0	0	1
EIF4E	1	0	0	0	0	0	0	0	0	0	0	0	0	0	0	0	0	0	0	0	0	1
ELF4	1	0	0	0	0	0	0	0	0	0	0	0	0	0	0	0	0	0	0	0	0	1
ELK4	1	0	0	0	0	0	0	0	0	0	0	0	0	0	0	0	0	0	0	0	0	1
ELL	1	0	0	0	0	0	0	0	0	0	0	0	0	0	0	0	0	0	0	0	0	1
ELN	1	0	0	0	0	0	0	0	0	0	0	0	0	0	0	0	0	0	0	0	0	1
ELOVL2	1	0	0	0	0	0	0	0	0	0	0	0	0	0	0	0	0	0	0	0	0	1
ELP2	1	0	0	0	0	0	0	0	0	0	0	0	0	0	0	0	0	0	0	0	0	1
EML1	1	0	0	0	0	0	0	0	0	0	0	0	0	0	0	0	0	0	0	0	0	1
ENPP2	1	0	0	0	0	0	0	0	0	0	0	0	0	0	0	0	0	0	0	0	0	1
EPC1	1	0	0	0	0	0	0	0	0	0	0	0	0	0	0	0	0	0	0	0	0	1
EPHA2	1	0	0	0	0	0	0	0	0	0	0	0	0	0	0	0	0	0	0	0	0	1
EPO	1	0	0	0	0	0	0	0	0	0	0	0	0	0	0	0	0	0	0	0	0	1
EPOR	1	0	0	0	0	0	0	0	0	0	0	0	0	0	0	0	0	0	0	0	0	1
EPS15	1	0	0	0	0	0	0	0	0	0	0	0	0	0	0	0	0	0	0	0	0	1
ERC1	1	0	0	0	0	0	0	0	0	0	0	0	0	0	0	0	0	0	0	0	0	1
ERCC6	1	0	0	0	0	0	0	0	0	0	0	0	0	0	0	0	0	0	0	0	0	1
ERLIN2	1	0	0	0	0	0	0	0	0	0	0	0	0	0	0	0	0	0	0	0	0	1
ETS2	1	0	0	0	0	0	0	0	0	0	0	0	0	0	0	0	0	0	0	0	0	1
ETV5	1	0	0	0	0	0	0	0	0	0	0	0	0	0	0	0	0	0	0	0	0	1
EWSR1	1	0	0	0	0	0	0	0	0	0	0	0	0	0	0	0	0	0	0	0	0	1
EXOSC6	1	0	0	0	0	0	0	0	0	0	0	0	0	0	0	0	0	0	0	0	0	1
EYA1	1	0	0	0	0	0	0	0	0	0	0	0	0	0	0	0	0	0	0	0	0	1
EYA2	1	0	0	0	0	0	0	0	0	0	0	0	0	0	0	0	0	0	0	0	0	1
EZR	1	0	0	0	0	0	0	0	0	0	0	0	0	0	0	0	0	0	0	0	0	1
FAF1	1	0	0	0	0	0	0	0	0	0	0	0	0	0	0	0	0	0	0	0	0	1
FAM127C	1	0	0	0	0	0	0	0	0	0	0	0	0	0	0	0	0	0	0	0	0	1
FAM19A2	1	0	0	0	0	0	0	0	0	0	0	0	0	0	0	0	0	0	0	0	0	1
FAM19A5	1	0	0	0	0	0	0	0	0	0	0	0	0	0	0	0	0	0	0	0	0	1
FAM64A	1	0	0	0	0	0	0	0	0	0	0	0	0	0	0	0	0	0	0	0	0	1
FASLG	1	0	0	0	0	0	0	0	0	0	0	0	0	0	0	0	0	0	0	0	0	1
FBN2	1	0	0	0	0	0	0	0	0	0	0	0	0	0	0	0	0	0	0	0	0	1
FBXO31	1	0	0	0	0	0	0	0	0	0	0	0	0	0	0	0	0	0	0	0	0	1
FCGBP	1	0	0	0	0	0	0	0	0	0	0	0	0	0	0	0	0	0	0	0	0	1
FCGR2B	1	0	0	0	0	0	0	0	0	0	0	0	0	0	0	0	0	0	0	0	0	1
FCRL4	1	0	0	0	0	0	0	0	0	0	0	0	0	0	0	0	0	0	0	0	0	1
FEN1	1	0	0	0	0	0	0	0	0	0	0	0	0	0	0	0	0	0	0	0	0	1
FEV	1	0	0	0	0	0	0	0	0	0	0	0	0	0	0	0	0	0	0	0	0	1
FGF1	1	0	0	0	0	0	0	0	0	0	0	0	0	0	0	0	0	0	0	0	0	1
FGF13	1	0	0	0	0	0	0	0	0	0	0	0	0	0	0	0	0	0	0	0	0	1
FGF2	1	0	0	0	0	0	0	0	0	0	0	0	0	0	0	0	0	0	0	0	0	1
FGF8	1	0	0	0	0	0	0	0	0	0	0	0	0	0	0	0	0	0	0	0	0	1
FGF9	1	0	0	0	0	0	0	0	0	0	0	0	0	0	0	0	0	0	0	0	0	1
FGFR1OP	1	0	0	0	0	0	0	0	0	0	0	0	0	0	0	0	0	0	0	0	0	1
FGFR1OP2	1	0	0	0	0	0	0	0	0	0	0	0	0	0	0	0	0	0	0	0	0	1
FHIT	1	0	0	0	0	0	0	0	0	0	0	0	0	0	0	0	0	0	0	0	0	1
FHL2	1	0	0	0	0	0	0	0	0	0	0	0	0	0	0	0	0	0	0	0	0	1
FIGF	1	0	0	0	0	0	0	0	0	0	0	0	0	0	0	0	0	0	0	0	0	1
FIP1L1	1	0	0	0	0	0	0	0	0	0	0	0	0	0	0	0	0	0	0	0	0	1
FLNA	1	0	0	0	0	0	0	0	0	0	0	0	0	0	0	0	0	0	0	0	0	1
FLNC	1	0	0	0	0	0	0	0	0	0	0	0	0	0	0	0	0	0	0	0	0	1
FLT3LG	1	0	0	0	0	0	0	0	0	0	0	0	0	0	0	0	0	0	0	0	0	1
FLYWCH1	1	0	0	0	0	0	0	0	0	0	0	0	0	0	0	0	0	0	0	0	0	1
FNBP1	1	0	0	0	0	0	0	0	0	0	0	0	0	0	0	0	0	0	0	0	0	1
FOS	1	0	0	0	0	0	0	0	0	0	0	0	0	0	0	0	0	0	0	0	0	1
FOSB	1	0	0	0	0	0	0	0	0	0	0	0	0	0	0	0	0	0	0	0	0	1
FOSL1	1	0	0	0	0	0	0	0	0	0	0	0	0	0	0	0	0	0	0	0	0	1
FOXO4	1	0	0	0	0	0	0	0	0	0	0	0	0	0	0	0	0	0	0	0	0	1
FRK	1	0	0	0	0	0	0	0	0	0	0	0	0	0	0	0	0	0	0	0	0	1
FRMPD4	1	0	0	0	0	0	0	0	0	0	0	0	0	0	0	0	0	0	0	0	0	1
FRYL	1	0	0	0	0	0	0	0	0	0	0	0	0	0	0	0	0	0	0	0	0	1
FSTL3	1	0	0	0	0	0	0	0	0	0	0	0	0	0	0	0	0	0	0	0	0	1
FUS	1	0	0	0	0	0	0	0	0	0	0	0	0	0	0	0	0	0	0	0	0	1
FUT1	1	0	0	0	0	0	0	0	0	0	0	0	0	0	0	0	0	0	0	0	0	1
FZD10	1	0	0	0	0	0	0	0	0	0	0	0	0	0	0	0	0	0	0	0	0	1
FZD2	1	0	0	0	0	0	0	0	0	0	0	0	0	0	0	0	0	0	0	0	0	1
FZD3	1	0	0	0	0	0	0	0	0	0	0	0	0	0	0	0	0	0	0	0	0	1
FZD6	1	0	0	0	0	0	0	0	0	0	0	0	0	0	0	0	0	0	0	0	0	1
FZD7	1	0	0	0	0	0	0	0	0	0	0	0	0	0	0	0	0	0	0	0	0	1
FZD8	1	0	0	0	0	0	0	0	0	0	0	0	0	0	0	0	0	0	0	0	0	1
GAB1	1	0	0	0	0	0	0	0	0	0	0	0	0	0	0	0	0	0	0	0	0	1
GABRG2	1	0	0	0	0	0	0	0	0	0	0	0	0	0	0	0	0	0	0	0	0	1
GADD45B	1	0	0	0	0	0	0	0	0	0	0	0	0	0	0	0	0	0	0	0	0	1
GANAB	1	0	0	0	0	0	0	0	0	0	0	0	0	0	0	0	0	0	0	0	0	1
GAS1	1	0	0	0	0	0	0	0	0	0	0	0	0	0	0	0	0	0	0	0	0	1
GAS5	1	0	0	0	0	0	0	0	0	0	0	0	0	0	0	0	0	0	0	0	0	1
GAS7	1	0	0	0	0	0	0	0	0	0	0	0	0	0	0	0	0	0	0	0	0	1
GBP2	1	0	0	0	0	0	0	0	0	0	0	0	0	0	0	0	0	0	0	0	0	1
GDF6	1	0	0	0	0	0	0	0	0	0	0	0	0	0	0	0	0	0	0	0	0	1
GFAP	1	0	0	0	0	0	0	0	0	0	0	0	0	0	0	0	0	0	0	0	0	1
GHR	1	0	0	0	0	0	0	0	0	0	0	0	0	0	0	0	0	0	0	0	0	1
GIT2	1	0	0	0	0	0	0	0	0	0	0	0	0	0	0	0	0	0	0	0	0	1
GMPS	1	0	0	0	0	0	0	0	0	0	0	0	0	0	0	0	0	0	0	0	0	1
GNA12	1	0	0	0	0	0	0	0	0	0	0	0	0	0	0	0	0	0	0	0	0	1
GNAI1	1	0	0	0	0	0	0	0	0	0	0	0	0	0	0	0	0	0	0	0	0	1
GNG4	1	0	0	0	0	0	0	0	0	0	0	0	0	0	0	0	0	0	0	0	0	1
GOLGA5	1	0	0	0	0	0	0	0	0	0	0	0	0	0	0	0	0	0	0	0	0	1
GOPC	1	0	0	0	0	0	0	0	0	0	0	0	0	0	0	0	0	0	0	0	0	1
GOSR1	1	0	0	0	0	0	0	0	0	0	0	0	0	0	0	0	0	0	0	0	0	1
GOT1	1	0	0	0	0	0	0	0	0	0	0	0	0	0	0	0	0	0	0	0	0	1
GPHN	1	0	0	0	0	0	0	0	0	0	0	0	0	0	0	0	0	0	0	0	0	1
GPR128	1	0	0	0	0	0	0	0	0	0	0	0	0	0	0	0	0	0	0	0	0	1
GPR34	1	0	0	0	0	0	0	0	0	0	0	0	0	0	0	0	0	0	0	0	0	1
GRB10	1	0	0	0	0	0	0	0	0	0	0	0	0	0	0	0	0	0	0	0	0	1
GRB2	1	0	0	0	0	0	0	0	0	0	0	0	0	0	0	0	0	0	0	0	0	1
GRHPR	1	0	0	0	0	0	0	0	0	0	0	0	0	0	0	0	0	0	0	0	0	1
GRID1	1	0	0	0	0	0	0	0	0	0	0	0	0	0	0	0	0	0	0	0	0	1
GRIN2B	1	0	0	0	0	0	0	0	0	0	0	0	0	0	0	0	0	0	0	0	0	1
GRM1	1	0	0	0	0	0	0	0	0	0	0	0	0	0	0	0	0	0	0	0	0	1
GSN	1	0	0	0	0	0	0	0	0	0	0	0	0	0	0	0	0	0	0	0	0	1
GSTT1	1	0	0	0	0	0	0	0	0	0	0	0	0	0	0	0	0	0	0	0	0	1
GTF2I	1	0	0	0	0	0	0	0	0	0	0	0	0	0	0	0	0	0	0	0	0	1
GTSE1	1	0	0	0	0	0	0	0	0	0	0	0	0	0	0	0	0	0	0	0	0	1
H2AFX	1	0	0	0	0	0	0	0	0	0	0	0	0	0	0	0	0	0	0	0	0	1
HAS2	1	0	0	0	0	0	0	0	0	0	0	0	0	0	0	0	0	0	0	0	0	1
HDAC1	1	0	0	0	0	0	0	0	0	0	0	0	0	0	0	0	0	0	0	0	0	1
HDAC2	1	0	0	0	0	0	0	0	0	0	0	0	0	0	0	0	0	0	0	0	0	1
HDAC3	1	0	0	0	0	0	0	0	0	0	0	0	0	0	0	0	0	0	0	0	0	1
HDAC4	1	0	0	0	0	0	0	0	0	0	0	0	0	0	0	0	0	0	0	0	0	1
HDAC5	1	0	0	0	0	0	0	0	0	0	0	0	0	0	0	0	0	0	0	0	0	1
HDAC6	1	0	0	0	0	0	0	0	0	0	0	0	0	0	0	0	0	0	0	0	0	1
HDAC7	1	0	0	0	0	0	0	0	0	0	0	0	0	0	0	0	0	0	0	0	0	1
HECW1	1	0	0	0	0	0	0	0	0	0	0	0	0	0	0	0	0	0	0	0	0	1
HEPH	1	0	0	0	0	0	0	0	0	0	0	0	0	0	0	0	0	0	0	0	0	1
HERPUD1	1	0	0	0	0	0	0	0	0	0	0	0	0	0	0	0	0	0	0	0	0	1
HES5	1	0	0	0	0	0	0	0	0	0	0	0	0	0	0	0	0	0	0	0	0	1
HHEX	1	0	0	0	0	0	0	0	0	0	0	0	0	0	0	0	0	0	0	0	0	1
HIP1	1	0	0	0	0	0	0	0	0	0	0	0	0	0	0	0	0	0	0	0	0	1
HIPK1	1	0	0	0	0	0	0	0	0	0	0	0	0	0	0	0	0	0	0	0	0	1
HIPK2	1	0	0	0	0	0	0	0	0	0	0	0	0	0	0	0	0	0	0	0	0	1
HIST1H1D	1	0	0	0	0	0	0	0	0	0	0	0	0	0	0	0	0	0	0	0	0	1
HIST1H1E	1	0	0	0	0	0	0	0	0	0	0	0	0	0	0	0	0	0	0	0	0	1
HIST1H2AC	1	0	0	0	0	0	0	0	0	0	0	0	0	0	0	0	0	0	0	0	0	1
HIST1H2AG	1	0	0	0	0	0	0	0	0	0	0	0	0	0	0	0	0	0	0	0	0	1
HIST1H2AL	1	0	0	0	0	0	0	0	0	0	0	0	0	0	0	0	0	0	0	0	0	1
HIST1H2AM	1	0	0	0	0	0	0	0	0	0	0	0	0	0	0	0	0	0	0	0	0	1
HIST1H2BJ	1	0	0	0	0	0	0	0	0	0	0	0	0	0	0	0	0	0	0	0	0	1
HIST1H2BK	1	0	0	0	0	0	0	0	0	0	0	0	0	0	0	0	0	0	0	0	0	1
HIST1H2BO	1	0	0	0	0	0	0	0	0	0	0	0	0	0	0	0	0	0	0	0	0	1
HIST1H4I	1	0	0	0	0	0	0	0	0	0	0	0	0	0	0	0	0	0	0	0	0	1
HMGA1	1	0	0	0	0	0	0	0	0	0	0	0	0	0	0	0	0	0	0	0	0	1
HMGA2	1	0	0	0	0	0	0	0	0	0	0	0	0	0	0	0	0	0	0	0	0	1
HMGB1	1	0	0	0	0	0	0	0	0	0	0	0	0	0	0	0	0	0	0	0	0	1
HMGN2P46	1	0	0	0	0	0	0	0	0	0	0	0	0	0	0	0	0	0	0	0	0	1
HNRNPA2B1	1	0	0	0	0	0	0	0	0	0	0	0	0	0	0	0	0	0	0	0	0	1
HOXA10	1	0	0	0	0	0	0	0	0	0	0	0	0	0	0	0	0	0	0	0	0	1
HOXA11	1	0	0	0	0	0	0	0	0	0	0	0	0	0	0	0	0	0	0	0	0	1
HOXA13	1	0	0	0	0	0	0	0	0	0	0	0	0	0	0	0	0	0	0	0	0	1
HOXA3	1	0	0	0	0	0	0	0	0	0	0	0	0	0	0	0	0	0	0	0	0	1
HOXA9	1	0	0	0	0	0	0	0	0	0	0	0	0	0	0	0	0	0	0	0	0	1
HOXC11	1	0	0	0	0	0	0	0	0	0	0	0	0	0	0	0	0	0	0	0	0	1
HOXC13	1	0	0	0	0	0	0	0	0	0	0	0	0	0	0	0	0	0	0	0	0	1
HOXD11	1	0	0	0	0	0	0	0	0	0	0	0	0	0	0	0	0	0	0	0	0	1
HOXD13	1	0	0	0	0	0	0	0	0	0	0	0	0	0	0	0	0	0	0	0	0	1
HOXD9	1	0	0	0	0	0	0	0	0	0	0	0	0	0	0	0	0	0	0	0	0	1
HSPA1A	1	0	0	0	0	0	0	0	0	0	0	0	0	0	0	0	0	0	0	0	0	1
HSPA2	1	0	0	0	0	0	0	0	0	0	0	0	0	0	0	0	0	0	0	0	0	1
HSPA4	1	0	0	0	0	0	0	0	0	0	0	0	0	0	0	0	0	0	0	0	0	1
HSPA5	1	0	0	0	0	0	0	0	0	0	0	0	0	0	0	0	0	0	0	0	0	1
HTRA1	1	0	0	0	0	0	0	0	0	0	0	0	0	0	0	0	0	0	0	0	0	1
HUWE1	1	0	0	0	0	0	0	0	0	0	0	0	0	0	0	0	0	0	0	0	0	1
IBSP	1	0	0	0	0	0	0	0	0	0	0	0	0	0	0	0	0	0	0	0	0	1
ICAM1	1	0	0	0	0	0	0	0	0	0	0	0	0	0	0	0	0	0	0	0	0	1
ID4	1	0	0	0	0	0	0	0	0	0	0	0	0	0	0	0	0	0	0	0	0	1
IFNG	1	0	0	0	0	0	0	0	0	0	0	0	0	0	0	0	0	0	0	0	0	1
IFRD1	1	0	0	0	0	0	0	0	0	0	0	0	0	0	0	0	0	0	0	0	0	1
IGF1	1	0	0	0	0	0	0	0	0	0	0	0	0	0	0	0	0	0	0	0	0	1
IGFBP2	1	0	0	0	0	0	0	0	0	0	0	0	0	0	0	0	0	0	0	0	0	1
IGFBP3	1	0	0	0	0	0	0	0	0	0	0	0	0	0	0	0	0	0	0	0	0	1
IKZF2	1	0	0	0	0	0	0	0	0	0	0	0	0	0	0	0	0	0	0	0	0	1
IKZF3	1	0	0	0	0	0	0	0	0	0	0	0	0	0	0	0	0	0	0	0	0	1
IL12RB2	1	0	0	0	0	0	0	0	0	0	0	0	0	0	0	0	0	0	0	0	0	1
IL13	1	0	0	0	0	0	0	0	0	0	0	0	0	0	0	0	0	0	0	0	0	1
IL13RA2	1	0	0	0	0	0	0	0	0	0	0	0	0	0	0	0	0	0	0	0	0	1
IL15	1	0	0	0	0	0	0	0	0	0	0	0	0	0	0	0	0	0	0	0	0	1
IL1B	1	0	0	0	0	0	0	0	0	0	0	0	0	0	0	0	0	0	0	0	0	1
IL1R1	1	0	0	0	0	0	0	0	0	0	0	0	0	0	0	0	0	0	0	0	0	1
IL1RAP	1	0	0	0	0	0	0	0	0	0	0	0	0	0	0	0	0	0	0	0	0	1
IL2RA	1	0	0	0	0	0	0	0	0	0	0	0	0	0	0	0	0	0	0	0	0	1
IL3	1	0	0	0	0	0	0	0	0	0	0	0	0	0	0	0	0	0	0	0	0	1
IL6	1	0	0	0	0	0	0	0	0	0	0	0	0	0	0	0	0	0	0	0	0	1
INPP4A	1	0	0	0	0	0	0	0	0	0	0	0	0	0	0	0	0	0	0	0	0	1
INPP5A	1	0	0	0	0	0	0	0	0	0	0	0	0	0	0	0	0	0	0	0	0	1
INPP5D	1	0	0	0	0	0	0	0	0	0	0	0	0	0	0	0	0	0	0	0	0	1
IQCG	1	0	0	0	0	0	0	0	0	0	0	0	0	0	0	0	0	0	0	0	0	1
IRF1	1	0	0	0	0	0	0	0	0	0	0	0	0	0	0	0	0	0	0	0	0	1
IRF2BP2	1	0	0	0	0	0	0	0	0	0	0	0	0	0	0	0	0	0	0	0	0	1
IRF8	1	0	0	0	0	0	0	0	0	0	0	0	0	0	0	0	0	0	0	0	0	1
IRS1	1	0	0	0	0	0	0	0	0	0	0	0	0	0	0	0	0	0	0	0	0	1
IRS4	1	0	0	0	0	0	0	0	0	0	0	0	0	0	0	0	0	0	0	0	0	1
ITGA5	1	0	0	0	0	0	0	0	0	0	0	0	0	0	0	0	0	0	0	0	0	1
ITGA7	1	0	0	0	0	0	0	0	0	0	0	0	0	0	0	0	0	0	0	0	0	1
ITGA8	1	0	0	0	0	0	0	0	0	0	0	0	0	0	0	0	0	0	0	0	0	1
ITGAV	1	0	0	0	0	0	0	0	0	0	0	0	0	0	0	0	0	0	0	0	0	1
ITPKA	1	0	0	0	0	0	0	0	0	0	0	0	0	0	0	0	0	0	0	0	0	1
JAG2	1	0	0	0	0	0	0	0	0	0	0	0	0	0	0	0	0	0	0	0	0	1
JARID2	1	0	0	0	0	0	0	0	0	0	0	0	0	0	0	0	0	0	0	0	0	1
JAZF1	1	0	0	0	0	0	0	0	0	0	0	0	0	0	0	0	0	0	0	0	0	1
KALRN	1	0	0	0	0	0	0	0	0	0	0	0	0	0	0	0	0	0	0	0	0	1
KANK1	1	0	0	0	0	0	0	0	0	0	0	0	0	0	0	0	0	0	0	0	0	1
KAT2B	1	0	0	0	0	0	0	0	0	0	0	0	0	0	0	0	0	0	0	0	0	1
KCNB1	1	0	0	0	0	0	0	0	0	0	0	0	0	0	0	0	0	0	0	0	0	1
KDSR	1	0	0	0	0	0	0	0	0	0	0	0	0	0	0	0	0	0	0	0	0	1
KIAA0232	1	0	0	0	0	0	0	0	0	0	0	0	0	0	0	0	0	0	0	0	0	1
KIAA1524	1	0	0	0	0	0	0	0	0	0	0	0	0	0	0	0	0	0	0	0	0	1
KIAA1549	1	0	0	0	0	0	0	0	0	0	0	0	0	0	0	0	0	0	0	0	0	1
KIAA1598	1	0	0	0	0	0	0	0	0	0	0	0	0	0	0	0	0	0	0	0	0	1
KIF5B	1	0	0	0	0	0	0	0	0	0	0	0	0	0	0	0	0	0	0	0	0	1
KLK2	1	0	0	0	0	0	0	0	0	0	0	0	0	0	0	0	0	0	0	0	0	1
KLK7	1	0	0	0	0	0	0	0	0	0	0	0	0	0	0	0	0	0	0	0	0	1
KPNB1	1	0	0	0	0	0	0	0	0	0	0	0	0	0	0	0	0	0	0	0	0	1
KSR1	1	0	0	0	0	0	0	0	0	0	0	0	0	0	0	0	0	0	0	0	0	1
KTN1	1	0	0	0	0	0	0	0	0	0	0	0	0	0	0	0	0	0	0	0	0	1
LAMA1	1	0	0	0	0	0	0	0	0	0	0	0	0	0	0	0	0	0	0	0	0	1
LAMA5	1	0	0	0	0	0	0	0	0	0	0	0	0	0	0	0	0	0	0	0	0	1
LAMP2	1	0	0	0	0	0	0	0	0	0	0	0	0	0	0	0	0	0	0	0	0	1
LASP1	1	0	0	0	0	0	0	0	0	0	0	0	0	0	0	0	0	0	0	0	0	1
LCP1	1	0	0	0	0	0	0	0	0	0	0	0	0	0	0	0	0	0	0	0	0	1
LEF1	1	0	0	0	0	0	0	0	0	0	0	0	0	0	0	0	0	0	0	0	0	1
LEFTY2	1	0	0	0	0	0	0	0	0	0	0	0	0	0	0	0	0	0	0	0	0	1
LFNG	1	0	0	0	0	0	0	0	0	0	0	0	0	0	0	0	0	0	0	0	0	1
LGALS3	1	0	0	0	0	0	0	0	0	0	0	0	0	0	0	0	0	0	0	0	0	1
LGR5	1	0	0	0	0	0	0	0	0	0	0	0	0	0	0	0	0	0	0	0	0	1
LHFP	1	0	0	0	0	0	0	0	0	0	0	0	0	0	0	0	0	0	0	0	0	1
LHX2	1	0	0	0	0	0	0	0	0	0	0	0	0	0	0	0	0	0	0	0	0	1
LHX4	1	0	0	0	0	0	0	0	0	0	0	0	0	0	0	0	0	0	0	0	0	1
LINC00598	1	0	0	0	0	0	0	0	0	0	0	0	0	0	0	0	0	0	0	0	0	1
LINC00982	1	0	0	0	0	0	0	0	0	0	0	0	0	0	0	0	0	0	0	0	0	1
LINGO2	1	0	0	0	0	0	0	0	0	0	0	0	0	0	0	0	0	0	0	0	0	1
LMBRD1	1	0	0	0	0	0	0	0	0	0	0	0	0	0	0	0	0	0	0	0	0	1
LMO2	1	0	0	0	0	0	0	0	0	0	0	0	0	0	0	0	0	0	0	0	0	1
LMO7	1	0	0	0	0	0	0	0	0	0	0	0	0	0	0	0	0	0	0	0	0	1
LNP1	1	0	0	0	0	0	0	0	0	0	0	0	0	0	0	0	0	0	0	0	0	1
LOX	1	0	0	0	0	0	0	0	0	0	0	0	0	0	0	0	0	0	0	0	0	1
LPAR1	1	0	0	0	0	0	0	0	0	0	0	0	0	0	0	0	0	0	0	0	0	1
LPXN	1	0	0	0	0	0	0	0	0	0	0	0	0	0	0	0	0	0	0	0	0	1
LRIG3	1	0	0	0	0	0	0	0	0	0	0	0	0	0	0	0	0	0	0	0	0	1
LRMP	1	0	0	0	0	0	0	0	0	0	0	0	0	0	0	0	0	0	0	0	0	1
LRP5	1	0	0	0	0	0	0	0	0	0	0	0	0	0	0	0	0	0	0	0	0	1
LRPPRC	1	0	0	0	0	0	0	0	0	0	0	0	0	0	0	0	0	0	0	0	0	1
LRRC37B	1	0	0	0	0	0	0	0	0	0	0	0	0	0	0	0	0	0	0	0	0	1
LRRC59	1	0	0	0	0	0	0	0	0	0	0	0	0	0	0	0	0	0	0	0	0	1
LRRC7	1	0	0	0	0	0	0	0	0	0	0	0	0	0	0	0	0	0	0	0	0	1
LTBP1	1	0	0	0	0	0	0	0	0	0	0	0	0	0	0	0	0	0	0	0	0	1
LYL1	1	0	0	0	0	0	0	0	0	0	0	0	0	0	0	0	0	0	0	0	0	1
MACROD1	1	0	0	0	0	0	0	0	0	0	0	0	0	0	0	0	0	0	0	0	0	1
MAD2L1	1	0	0	0	0	0	0	0	0	0	0	0	0	0	0	0	0	0	0	0	0	1
MADD	1	0	0	0	0	0	0	0	0	0	0	0	0	0	0	0	0	0	0	0	0	1
MAGED1	1	0	0	0	0	0	0	0	0	0	0	0	0	0	0	0	0	0	0	0	0	1
MAGEE1	1	0	0	0	0	0	0	0	0	0	0	0	0	0	0	0	0	0	0	0	0	1
MAML1	1	0	0	0	0	0	0	0	0	0	0	0	0	0	0	0	0	0	0	0	0	1
MAP2	1	0	0	0	0	0	0	0	0	0	0	0	0	0	0	0	0	0	0	0	0	1
MAP2K3	1	0	0	0	0	0	0	0	0	0	0	0	0	0	0	0	0	0	0	0	0	1
MAP2K5	1	0	0	0	0	0	0	0	0	0	0	0	0	0	0	0	0	0	0	0	0	1
MAP2K6	1	0	0	0	0	0	0	0	0	0	0	0	0	0	0	0	0	0	0	0	0	1
MAP2K7	1	0	0	0	0	0	0	0	0	0	0	0	0	0	0	0	0	0	0	0	0	1
MAP3K14	1	0	0	0	0	0	0	0	0	0	0	0	0	0	0	0	0	0	0	0	0	1
MAP3K6	1	0	0	0	0	0	0	0	0	0	0	0	0	0	0	0	0	0	0	0	0	1
MAPK3	1	0	0	0	0	0	0	0	0	0	0	0	0	0	0	0	0	0	0	0	0	1
MAPK8IP2	1	0	0	0	0	0	0	0	0	0	0	0	0	0	0	0	0	0	0	0	0	1
MAPRE1	1	0	0	0	0	0	0	0	0	0	0	0	0	0	0	0	0	0	0	0	0	1
MATK	1	0	0	0	0	0	0	0	0	0	0	0	0	0	0	0	0	0	0	0	0	1
MB21D2	1	0	0	0	0	0	0	0	0	0	0	0	0	0	0	0	0	0	0	0	0	1
MBNL1	1	0	0	0	0	0	0	0	0	0	0	0	0	0	0	0	0	0	0	0	0	1
MBTD1	1	0	0	0	0	0	0	0	0	0	0	0	0	0	0	0	0	0	0	0	0	1
MDH1	1	0	0	0	0	0	0	0	0	0	0	0	0	0	0	0	0	0	0	0	0	1
MDS2	1	0	0	0	0	0	0	0	0	0	0	0	0	0	0	0	0	0	0	0	0	1
MEAF6	1	0	0	0	0	0	0	0	0	0	0	0	0	0	0	0	0	0	0	0	0	1
MEF2C	1	0	0	0	0	0	0	0	0	0	0	0	0	0	0	0	0	0	0	0	0	1
MEF2D	1	0	0	0	0	0	0	0	0	0	0	0	0	0	0	0	0	0	0	0	0	1
MELK	1	0	0	0	0	0	0	0	0	0	0	0	0	0	0	0	0	0	0	0	0	1
METTL18	1	0	0	0	0	0	0	0	0	0	0	0	0	0	0	0	0	0	0	0	0	1
METTL7B	1	0	0	0	0	0	0	0	0	0	0	0	0	0	0	0	0	0	0	0	0	1
MFNG	1	0	0	0	0	0	0	0	0	0	0	0	0	0	0	0	0	0	0	0	0	1
MGEA5	1	0	0	0	0	0	0	0	0	0	0	0	0	0	0	0	0	0	0	0	0	1
MGMT	1	0	0	0	0	0	0	0	0	0	0	0	0	0	0	0	0	0	0	0	0	1
MIB1	1	0	0	0	0	0	0	0	0	0	0	0	0	0	0	0	0	0	0	0	0	1
MIPOL1	1	0	0	0	0	0	0	0	0	0	0	0	0	0	0	0	0	0	0	0	0	1
MKI67	1	0	0	0	0	0	0	0	0	0	0	0	0	0	0	0	0	0	0	0	0	1
MKL1	1	0	0	0	0	0	0	0	0	0	0	0	0	0	0	0	0	0	0	0	0	1
MKL2	1	0	0	0	0	0	0	0	0	0	0	0	0	0	0	0	0	0	0	0	0	1
MLF1	1	0	0	0	0	0	0	0	0	0	0	0	0	0	0	0	0	0	0	0	0	1
MLLT1	1	0	0	0	0	0	0	0	0	0	0	0	0	0	0	0	0	0	0	0	0	1
MLLT11	1	0	0	0	0	0	0	0	0	0	0	0	0	0	0	0	0	0	0	0	0	1
MLLT3	1	0	0	0	0	0	0	0	0	0	0	0	0	0	0	0	0	0	0	0	0	1
MLLT6	1	0	0	0	0	0	0	0	0	0	0	0	0	0	0	0	0	0	0	0	0	1
MMP7	1	0	0	0	0	0	0	0	0	0	0	0	0	0	0	0	0	0	0	0	0	1
MMP9	1	0	0	0	0	0	0	0	0	0	0	0	0	0	0	0	0	0	0	0	0	1
MNAT1	1	0	0	0	0	0	0	0	0	0	0	0	0	0	0	0	0	0	0	0	0	1
MNX1	1	0	0	0	0	0	0	0	0	0	0	0	0	0	0	0	0	0	0	0	0	1
MSI2	1	0	0	0	0	0	0	0	0	0	0	0	0	0	0	0	0	0	0	0	0	1
MSN	1	0	0	0	0	0	0	0	0	0	0	0	0	0	0	0	0	0	0	0	0	1
MTCP1	1	0	0	0	0	0	0	0	0	0	0	0	0	0	0	0	0	0	0	0	0	1
MTUS2	1	0	0	0	0	0	0	0	0	0	0	0	0	0	0	0	0	0	0	0	0	1
MYBL1	1	0	0	0	0	0	0	0	0	0	0	0	0	0	0	0	0	0	0	0	0	1
MYO18A	1	0	0	0	0	0	0	0	0	0	0	0	0	0	0	0	0	0	0	0	0	1
MYO1F	1	0	0	0	0	0	0	0	0	0	0	0	0	0	0	0	0	0	0	0	0	1
NAB2	1	0	0	0	0	0	0	0	0	0	0	0	0	0	0	0	0	0	0	0	0	1
NACA	1	0	0	0	0	0	0	0	0	0	0	0	0	0	0	0	0	0	0	0	0	1
NAPA	1	0	0	0	0	0	0	0	0	0	0	0	0	0	0	0	0	0	0	0	0	1
NBEAP1	1	0	0	0	0	0	0	0	0	0	0	0	0	0	0	0	0	0	0	0	0	1
NBR1	1	0	0	0	0	0	0	0	0	0	0	0	0	0	0	0	0	0	0	0	0	1
NCAM1	1	0	0	0	0	0	0	0	0	0	0	0	0	0	0	0	0	0	0	0	0	1
NCKIPSD	1	0	0	0	0	0	0	0	0	0	0	0	0	0	0	0	0	0	0	0	0	1
NCOR2	1	0	0	0	0	0	0	0	0	0	0	0	0	0	0	0	0	0	0	0	0	1
NCSTN	1	0	0	0	0	0	0	0	0	0	0	0	0	0	0	0	0	0	0	0	0	1
NDC80	1	0	0	0	0	0	0	0	0	0	0	0	0	0	0	0	0	0	0	0	0	1
NDE1	1	0	0	0	0	0	0	0	0	0	0	0	0	0	0	0	0	0	0	0	0	1
NDRG1	1	0	0	0	0	0	0	0	0	0	0	0	0	0	0	0	0	0	0	0	0	1
NDUFAF1	1	0	0	0	0	0	0	0	0	0	0	0	0	0	0	0	0	0	0	0	0	1
NEDD4	1	0	0	0	0	0	0	0	0	0	0	0	0	0	0	0	0	0	0	0	0	1
NEURL1	1	0	0	0	0	0	0	0	0	0	0	0	0	0	0	0	0	0	0	0	0	1
NFATC1	1	0	0	0	0	0	0	0	0	0	0	0	0	0	0	0	0	0	0	0	0	1
NFATC2	1	0	0	0	0	0	0	0	0	0	0	0	0	0	0	0	0	0	0	0	0	1
NFIB	1	0	0	0	0	0	0	0	0	0	0	0	0	0	0	0	0	0	0	0	0	1
NGF	1	0	0	0	0	0	0	0	0	0	0	0	0	0	0	0	0	0	0	0	0	1
NGFR	1	0	0	0	0	0	0	0	0	0	0	0	0	0	0	0	0	0	0	0	0	1
NIPBL	1	0	0	0	0	0	0	0	0	0	0	0	0	0	0	0	0	0	0	0	0	1
NKX2-5	1	0	0	0	0	0	0	0	0	0	0	0	0	0	0	0	0	0	0	0	0	1
NOD1	1	0	0	0	0	0	0	0	0	0	0	0	0	0	0	0	0	0	0	0	0	1
NODAL	1	0	0	0	0	0	0	0	0	0	0	0	0	0	0	0	0	0	0	0	0	1
NONO	1	0	0	0	0	0	0	0	0	0	0	0	0	0	0	0	0	0	0	0	0	1
NOS3	1	0	0	0	0	0	0	0	0	0	0	0	0	0	0	0	0	0	0	0	0	1
NPM2	1	0	0	0	0	0	0	0	0	0	0	0	0	0	0	0	0	0	0	0	0	1
NR3C1	1	0	0	0	0	0	0	0	0	0	0	0	0	0	0	0	0	0	0	0	0	1
NR4A3	1	0	0	0	0	0	0	0	0	0	0	0	0	0	0	0	0	0	0	0	0	1
NR6A1	1	0	0	0	0	0	0	0	0	0	0	0	0	0	0	0	0	0	0	0	0	1
NT5C2	1	0	0	0	0	0	0	0	0	0	0	0	0	0	0	0	0	0	0	0	0	1
NTF3	1	0	0	0	0	0	0	0	0	0	0	0	0	0	0	0	0	0	0	0	0	1
NTF4	1	0	0	0	0	0	0	0	0	0	0	0	0	0	0	0	0	0	0	0	0	1
NUP107	1	0	0	0	0	0	0	0	0	0	0	0	0	0	0	0	0	0	0	0	0	1
NUTM1	1	0	0	0	0	0	0	0	0	0	0	0	0	0	0	0	0	0	0	0	0	1
NUTM2A	1	0	0	0	0	0	0	0	0	0	0	0	0	0	0	0	0	0	0	0	0	1
NUTM2B	1	0	0	0	0	0	0	0	0	0	0	0	0	0	0	0	0	0	0	0	0	1
OFD1	1	0	0	0	0	0	0	0	0	0	0	0	0	0	0	0	0	0	0	0	0	1
OLIG1	1	0	0	0	0	0	0	0	0	0	0	0	0	0	0	0	0	0	0	0	0	1
OLIG2	1	0	0	0	0	0	0	0	0	0	0	0	0	0	0	0	0	0	0	0	0	1
OLR1	1	0	0	0	0	0	0	0	0	0	0	0	0	0	0	0	0	0	0	0	0	1
OMD	1	0	0	0	0	0	0	0	0	0	0	0	0	0	0	0	0	0	0	0	0	1
P2RY8	1	0	0	0	0	0	0	0	0	0	0	0	0	0	0	0	0	0	0	0	0	1
PAFAH1B2	1	0	0	0	0	0	0	0	0	0	0	0	0	0	0	0	0	0	0	0	0	1
PAG1	1	0	0	0	0	0	0	0	0	0	0	0	0	0	0	0	0	0	0	0	0	1
PAK1	1	0	0	0	0	0	0	0	0	0	0	0	0	0	0	0	0	0	0	0	0	1
PAK6	1	0	0	0	0	0	0	0	0	0	0	0	0	0	0	0	0	0	0	0	0	1
PAK7	1	0	0	0	0	0	0	0	0	0	0	0	0	0	0	0	0	0	0	0	0	1
PAPPA	1	0	0	0	0	0	0	0	0	0	0	0	0	0	0	0	0	0	0	0	0	1
PASK	1	0	0	0	0	0	0	0	0	0	0	0	0	0	0	0	0	0	0	0	0	1
PATZ1	1	0	0	0	0	0	0	0	0	0	0	0	0	0	0	0	0	0	0	0	0	1
PC	1	0	0	0	0	0	0	0	0	0	0	0	0	0	0	0	0	0	0	0	0	1
PCLO	1	0	0	0	0	0	0	0	0	0	0	0	0	0	0	0	0	0	0	0	0	1
PCM1	1	0	0	0	0	0	0	0	0	0	0	0	0	0	0	0	0	0	0	0	0	1
PCNA	1	0	0	0	0	0	0	0	0	0	0	0	0	0	0	0	0	0	0	0	0	1
PCSK7	1	0	0	0	0	0	0	0	0	0	0	0	0	0	0	0	0	0	0	0	0	1
PDCD11	1	0	0	0	0	0	0	0	0	0	0	0	0	0	0	0	0	0	0	0	0	1
PDGFD	1	0	0	0	0	0	0	0	0	0	0	0	0	0	0	0	0	0	0	0	0	1
PEG3	1	0	0	0	0	0	0	0	0	0	0	0	0	0	0	0	0	0	0	0	0	1
PFDN5	1	0	0	0	0	0	0	0	0	0	0	0	0	0	0	0	0	0	0	0	0	1
PHB	1	0	0	0	0	0	0	0	0	0	0	0	0	0	0	0	0	0	0	0	0	1
PHF1	1	0	0	0	0	0	0	0	0	0	0	0	0	0	0	0	0	0	0	0	0	1
PHF23	1	0	0	0	0	0	0	0	0	0	0	0	0	0	0	0	0	0	0	0	0	1
PI4KA	1	0	0	0	0	0	0	0	0	0	0	0	0	0	0	0	0	0	0	0	0	1
PICALM	1	0	0	0	0	0	0	0	0	0	0	0	0	0	0	0	0	0	0	0	0	1
PKM	1	0	0	0	0	0	0	0	0	0	0	0	0	0	0	0	0	0	0	0	0	1
PLA2G2A	1	0	0	0	0	0	0	0	0	0	0	0	0	0	0	0	0	0	0	0	0	1
PLA2G5	1	0	0	0	0	0	0	0	0	0	0	0	0	0	0	0	0	0	0	0	0	1
PLAT	1	0	0	0	0	0	0	0	0	0	0	0	0	0	0	0	0	0	0	0	0	1
PLAU	1	0	0	0	0	0	0	0	0	0	0	0	0	0	0	0	0	0	0	0	0	1
PLCB1	1	0	0	0	0	0	0	0	0	0	0	0	0	0	0	0	0	0	0	0	0	1
PLCB4	1	0	0	0	0	0	0	0	0	0	0	0	0	0	0	0	0	0	0	0	0	1
PLEKHM2	1	0	0	0	0	0	0	0	0	0	0	0	0	0	0	0	0	0	0	0	0	1
POFUT1	1	0	0	0	0	0	0	0	0	0	0	0	0	0	0	0	0	0	0	0	0	1
POLD4	1	0	0	0	0	0	0	0	0	0	0	0	0	0	0	0	0	0	0	0	0	1
POLR2H	1	0	0	0	0	0	0	0	0	0	0	0	0	0	0	0	0	0	0	0	0	1
POM121	1	0	0	0	0	0	0	0	0	0	0	0	0	0	0	0	0	0	0	0	0	1
POMGNT1	1	0	0	0	0	0	0	0	0	0	0	0	0	0	0	0	0	0	0	0	0	1
POSTN	1	0	0	0	0	0	0	0	0	0	0	0	0	0	0	0	0	0	0	0	0	1
POU2AF1	1	0	0	0	0	0	0	0	0	0	0	0	0	0	0	0	0	0	0	0	0	1
PPAP2B	1	0	0	0	0	0	0	0	0	0	0	0	0	0	0	0	0	0	0	0	0	1
PPARGC1A	1	0	0	0	0	0	0	0	0	0	0	0	0	0	0	0	0	0	0	0	0	1
PPFIA2	1	0	0	0	0	0	0	0	0	0	0	0	0	0	0	0	0	0	0	0	0	1
PPFIBP1	1	0	0	0	0	0	0	0	0	0	0	0	0	0	0	0	0	0	0	0	0	1
PPP1CB	1	0	0	0	0	0	0	0	0	0	0	0	0	0	0	0	0	0	0	0	0	1
PPP1R13B	1	0	0	0	0	0	0	0	0	0	0	0	0	0	0	0	0	0	0	0	0	1
PPP1R13L	1	0	0	0	0	0	0	0	0	0	0	0	0	0	0	0	0	0	0	0	0	1
PPP2CB	1	0	0	0	0	0	0	0	0	0	0	0	0	0	0	0	0	0	0	0	0	1
PPP2R1B	1	0	0	0	0	0	0	0	0	0	0	0	0	0	0	0	0	0	0	0	0	1
PPP2R2B	1	0	0	0	0	0	0	0	0	0	0	0	0	0	0	0	0	0	0	0	0	1
PPP2R4	1	0	0	0	0	0	0	0	0	0	0	0	0	0	0	0	0	0	0	0	0	1
PPP3CA	1	0	0	0	0	0	0	0	0	0	0	0	0	0	0	0	0	0	0	0	0	1
PPP3CB	1	0	0	0	0	0	0	0	0	0	0	0	0	0	0	0	0	0	0	0	0	1
PPP3CC	1	0	0	0	0	0	0	0	0	0	0	0	0	0	0	0	0	0	0	0	0	1
PPP3R1	1	0	0	0	0	0	0	0	0	0	0	0	0	0	0	0	0	0	0	0	0	1
PPP3R2	1	0	0	0	0	0	0	0	0	0	0	0	0	0	0	0	0	0	0	0	0	1
PPP4C	1	0	0	0	0	0	0	0	0	0	0	0	0	0	0	0	0	0	0	0	0	1
PQLC3	1	0	0	0	0	0	0	0	0	0	0	0	0	0	0	0	0	0	0	0	0	1
PRCC	1	0	0	0	0	0	0	0	0	0	0	0	0	0	0	0	0	0	0	0	0	1
PRDM16	1	0	0	0	0	0	0	0	0	0	0	0	0	0	0	0	0	0	0	0	0	1
PRDM7	1	0	0	0	0	0	0	0	0	0	0	0	0	0	0	0	0	0	0	0	0	1
PRG2	1	0	0	0	0	0	0	0	0	0	0	0	0	0	0	0	0	0	0	0	0	1
PRICKLE1	1	0	0	0	0	0	0	0	0	0	0	0	0	0	0	0	0	0	0	0	0	1
PRKACA	1	0	0	0	0	0	0	0	0	0	0	0	0	0	0	0	0	0	0	0	0	1
PRKACG	1	0	0	0	0	0	0	0	0	0	0	0	0	0	0	0	0	0	0	0	0	1
PRKCA	1	0	0	0	0	0	0	0	0	0	0	0	0	0	0	0	0	0	0	0	0	1
PRKCB	1	0	0	0	0	0	0	0	0	0	0	0	0	0	0	0	0	0	0	0	0	1
PRKCD	1	0	0	0	0	0	0	0	0	0	0	0	0	0	0	0	0	0	0	0	0	1
PRKCG	1	0	0	0	0	0	0	0	0	0	0	0	0	0	0	0	0	0	0	0	0	1
PRKG2	1	0	0	0	0	0	0	0	0	0	0	0	0	0	0	0	0	0	0	0	0	1
PRMT8	1	0	0	0	0	0	0	0	0	0	0	0	0	0	0	0	0	0	0	0	0	1
PROM1	1	0	0	0	0	0	0	0	0	0	0	0	0	0	0	0	0	0	0	0	0	1
PRRX2	1	0	0	0	0	0	0	0	0	0	0	0	0	0	0	0	0	0	0	0	0	1
PSD3	1	0	0	0	0	0	0	0	0	0	0	0	0	0	0	0	0	0	0	0	0	1
PSEN1	1	0	0	0	0	0	0	0	0	0	0	0	0	0	0	0	0	0	0	0	0	1
PSMD2	1	0	0	0	0	0	0	0	0	0	0	0	0	0	0	0	0	0	0	0	0	1
PTBP1	1	0	0	0	0	0	0	0	0	0	0	0	0	0	0	0	0	0	0	0	0	1
PTCRA	1	0	0	0	0	0	0	0	0	0	0	0	0	0	0	0	0	0	0	0	0	1
PTK2	1	0	0	0	0	0	0	0	0	0	0	0	0	0	0	0	0	0	0	0	0	1
PTK7	1	0	0	0	0	0	0	0	0	0	0	0	0	0	0	0	0	0	0	0	0	1
PTPN2	1	0	0	0	0	0	0	0	0	0	0	0	0	0	0	0	0	0	0	0	0	1
PTPN6	1	0	0	0	0	0	0	0	0	0	0	0	0	0	0	0	0	0	0	0	0	1
PTPRA	1	0	0	0	0	0	0	0	0	0	0	0	0	0	0	0	0	0	0	0	0	1
PTPRK	1	0	0	0	0	0	0	0	0	0	0	0	0	0	0	0	0	0	0	0	0	1
PTPRO	1	0	0	0	0	0	0	0	0	0	0	0	0	0	0	0	0	0	0	0	0	1
PTPRR	1	0	0	0	0	0	0	0	0	0	0	0	0	0	0	0	0	0	0	0	0	1
PTTG1	1	0	0	0	0	0	0	0	0	0	0	0	0	0	0	0	0	0	0	0	0	1
PVT1	1	0	0	0	0	0	0	0	0	0	0	0	0	0	0	0	0	0	0	0	0	1
RABEP1	1	0	0	0	0	0	0	0	0	0	0	0	0	0	0	0	0	0	0	0	0	1
RAC2	1	0	0	0	0	0	0	0	0	0	0	0	0	0	0	0	0	0	0	0	0	1
RAC3	1	0	0	0	0	0	0	0	0	0	0	0	0	0	0	0	0	0	0	0	0	1
RANBP17	1	0	0	0	0	0	0	0	0	0	0	0	0	0	0	0	0	0	0	0	0	1
RAP1GDS1	1	0	0	0	0	0	0	0	0	0	0	0	0	0	0	0	0	0	0	0	0	1
RASAL1	1	0	0	0	0	0	0	0	0	0	0	0	0	0	0	0	0	0	0	0	0	1
RASGEF1A	1	0	0	0	0	0	0	0	0	0	0	0	0	0	0	0	0	0	0	0	0	1
RASGRF1	1	0	0	0	0	0	0	0	0	0	0	0	0	0	0	0	0	0	0	0	0	1
RASGRF2	1	0	0	0	0	0	0	0	0	0	0	0	0	0	0	0	0	0	0	0	0	1
RASGRP1	1	0	0	0	0	0	0	0	0	0	0	0	0	0	0	0	0	0	0	0	0	1
RBM15	1	0	0	0	0	0	0	0	0	0	0	0	0	0	0	0	0	0	0	0	0	1
RBM6	1	0	0	0	0	0	0	0	0	0	0	0	0	0	0	0	0	0	0	0	0	1
RCHY1	1	0	0	0	0	0	0	0	0	0	0	0	0	0	0	0	0	0	0	0	0	1
RCOR1	1	0	0	0	0	0	0	0	0	0	0	0	0	0	0	0	0	0	0	0	0	1
RCSD1	1	0	0	0	0	0	0	0	0	0	0	0	0	0	0	0	0	0	0	0	0	1
REEP3	1	0	0	0	0	0	0	0	0	0	0	0	0	0	0	0	0	0	0	0	0	1
RELA	1	0	0	0	0	0	0	0	0	0	0	0	0	0	0	0	0	0	0	0	0	1
RELN	1	0	0	0	0	0	0	0	0	0	0	0	0	0	0	0	0	0	0	0	0	1
RERG	1	0	0	0	0	0	0	0	0	0	0	0	0	0	0	0	0	0	0	0	0	1
RGS7	1	0	0	0	0	0	0	0	0	0	0	0	0	0	0	0	0	0	0	0	0	1
RHOD	1	0	0	0	0	0	0	0	0	0	0	0	0	0	0	0	0	0	0	0	0	1
RLTPR	1	0	0	0	0	0	0	0	0	0	0	0	0	0	0	0	0	0	0	0	0	1
RMI2	1	0	0	0	0	0	0	0	0	0	0	0	0	0	0	0	0	0	0	0	0	1
ROBO1	1	0	0	0	0	0	0	0	0	0	0	0	0	0	0	0	0	0	0	0	0	1
ROBO2	1	0	0	0	0	0	0	0	0	0	0	0	0	0	0	0	0	0	0	0	0	1
RPA3	1	0	0	0	0	0	0	0	0	0	0	0	0	0	0	0	0	0	0	0	0	1
RPN1	1	0	0	0	0	0	0	0	0	0	0	0	0	0	0	0	0	0	0	0	0	1
RPN2	1	0	0	0	0	0	0	0	0	0	0	0	0	0	0	0	0	0	0	0	0	1
RPS21	1	0	0	0	0	0	0	0	0	0	0	0	0	0	0	0	0	0	0	0	0	1
RPS6KA1	1	0	0	0	0	0	0	0	0	0	0	0	0	0	0	0	0	0	0	0	0	1
RPS6KA3	1	0	0	0	0	0	0	0	0	0	0	0	0	0	0	0	0	0	0	0	0	1
RREB1	1	0	0	0	0	0	0	0	0	0	0	0	0	0	0	0	0	0	0	0	0	1
RRM2B	1	0	0	0	0	0	0	0	0	0	0	0	0	0	0	0	0	0	0	0	0	1
RTN3	1	0	0	0	0	0	0	0	0	0	0	0	0	0	0	0	0	0	0	0	0	1
RUNX2	1	0	0	0	0	0	0	0	0	0	0	0	0	0	0	0	0	0	0	0	0	1
RYR3	1	0	0	0	0	0	0	0	0	0	0	0	0	0	0	0	0	0	0	0	0	1
S1PR2	1	0	0	0	0	0	0	0	0	0	0	0	0	0	0	0	0	0	0	0	0	1
SARNP	1	0	0	0	0	0	0	0	0	0	0	0	0	0	0	0	0	0	0	0	0	1
SCN8A	1	0	0	0	0	0	0	0	0	0	0	0	0	0	0	0	0	0	0	0	0	1
SDC4	1	0	0	0	0	0	0	0	0	0	0	0	0	0	0	0	0	0	0	0	0	1
SEC31A	1	0	0	0	0	0	0	0	0	0	0	0	0	0	0	0	0	0	0	0	0	1
SEPT2	1	0	0	0	0	0	0	0	0	0	0	0	0	0	0	0	0	0	0	0	0	1
SEPT5	1	0	0	0	0	0	0	0	0	0	0	0	0	0	0	0	0	0	0	0	0	1
SEPT6	1	0	0	0	0	0	0	0	0	0	0	0	0	0	0	0	0	0	0	0	0	1
SERP2	1	0	0	0	0	0	0	0	0	0	0	0	0	0	0	0	0	0	0	0	0	1
SERPINE1	1	0	0	0	0	0	0	0	0	0	0	0	0	0	0	0	0	0	0	0	0	1
SERPINF1	1	0	0	0	0	0	0	0	0	0	0	0	0	0	0	0	0	0	0	0	0	1
SET	1	0	0	0	0	0	0	0	0	0	0	0	0	0	0	0	0	0	0	0	0	1
SFPQ	1	0	0	0	0	0	0	0	0	0	0	0	0	0	0	0	0	0	0	0	0	1
SFRP2	1	0	0	0	0	0	0	0	0	0	0	0	0	0	0	0	0	0	0	0	0	1
SFRP4	1	0	0	0	0	0	0	0	0	0	0	0	0	0	0	0	0	0	0	0	0	1
SGPP2	1	0	0	0	0	0	0	0	0	0	0	0	0	0	0	0	0	0	0	0	0	1
SH2D5	1	0	0	0	0	0	0	0	0	0	0	0	0	0	0	0	0	0	0	0	0	1
SH3BP1	1	0	0	0	0	0	0	0	0	0	0	0	0	0	0	0	0	0	0	0	0	1
SH3D19	1	0	0	0	0	0	0	0	0	0	0	0	0	0	0	0	0	0	0	0	0	1
SH3GL1	1	0	0	0	0	0	0	0	0	0	0	0	0	0	0	0	0	0	0	0	0	1
SH3GL2	1	0	0	0	0	0	0	0	0	0	0	0	0	0	0	0	0	0	0	0	0	1
SHC1	1	0	0	0	0	0	0	0	0	0	0	0	0	0	0	0	0	0	0	0	0	1
SHC2	1	0	0	0	0	0	0	0	0	0	0	0	0	0	0	0	0	0	0	0	0	1
SIK3	1	0	0	0	0	0	0	0	0	0	0	0	0	0	0	0	0	0	0	0	0	1
SIRT1	1	0	0	0	0	0	0	0	0	0	0	0	0	0	0	0	0	0	0	0	0	1
SLC1A2	1	0	0	0	0	0	0	0	0	0	0	0	0	0	0	0	0	0	0	0	0	1
SLC34A2	1	0	0	0	0	0	0	0	0	0	0	0	0	0	0	0	0	0	0	0	0	1
SLC45A3	1	0	0	0	0	0	0	0	0	0	0	0	0	0	0	0	0	0	0	0	0	1
SLC7A5	1	0	0	0	0	0	0	0	0	0	0	0	0	0	0	0	0	0	0	0	0	1
SLCO1B3	1	0	0	0	0	0	0	0	0	0	0	0	0	0	0	0	0	0	0	0	0	1
SMAD6	1	0	0	0	0	0	0	0	0	0	0	0	0	0	0	0	0	0	0	0	0	1
SMAP1	1	0	0	0	0	0	0	0	0	0	0	0	0	0	0	0	0	0	0	0	0	1
SMARCA1	1	0	0	0	0	0	0	0	0	0	0	0	0	0	0	0	0	0	0	0	0	1
SMARCA5	1	0	0	0	0	0	0	0	0	0	0	0	0	0	0	0	0	0	0	0	0	1
SNAPC3	1	0	0	0	0	0	0	0	0	0	0	0	0	0	0	0	0	0	0	0	0	1
SNCG	1	0	0	0	0	0	0	0	0	0	0	0	0	0	0	0	0	0	0	0	0	1
SNHG5	1	0	0	0	0	0	0	0	0	0	0	0	0	0	0	0	0	0	0	0	0	1
SNW1	1	0	0	0	0	0	0	0	0	0	0	0	0	0	0	0	0	0	0	0	0	1
SNX29	1	0	0	0	0	0	0	0	0	0	0	0	0	0	0	0	0	0	0	0	0	1
SNX9	1	0	0	0	0	0	0	0	0	0	0	0	0	0	0	0	0	0	0	0	0	1
SOCS2	1	0	0	0	0	0	0	0	0	0	0	0	0	0	0	0	0	0	0	0	0	1
SOCS3	1	0	0	0	0	0	0	0	0	0	0	0	0	0	0	0	0	0	0	0	0	1
SOD2	1	0	0	0	0	0	0	0	0	0	0	0	0	0	0	0	0	0	0	0	0	1
SORBS2	1	0	0	0	0	0	0	0	0	0	0	0	0	0	0	0	0	0	0	0	0	1
SORT1	1	0	0	0	0	0	0	0	0	0	0	0	0	0	0	0	0	0	0	0	0	1
SP1	1	0	0	0	0	0	0	0	0	0	0	0	0	0	0	0	0	0	0	0	0	1
SPECC1	1	0	0	0	0	0	0	0	0	0	0	0	0	0	0	0	0	0	0	0	0	1
SPP1	1	0	0	0	0	0	0	0	0	0	0	0	0	0	0	0	0	0	0	0	0	1
SPRY2	1	0	0	0	0	0	0	0	0	0	0	0	0	0	0	0	0	0	0	0	0	1
SPRY4	1	0	0	0	0	0	0	0	0	0	0	0	0	0	0	0	0	0	0	0	0	1
SPTAN1	1	0	0	0	0	0	0	0	0	0	0	0	0	0	0	0	0	0	0	0	0	1
SPTBN1	1	0	0	0	0	0	0	0	0	0	0	0	0	0	0	0	0	0	0	0	0	1
SQSTM1	1	0	0	0	0	0	0	0	0	0	0	0	0	0	0	0	0	0	0	0	0	1
SRF	1	0	0	0	0	0	0	0	0	0	0	0	0	0	0	0	0	0	0	0	0	1
SRGAP3	1	0	0	0	0	0	0	0	0	0	0	0	0	0	0	0	0	0	0	0	0	1
SRRM3	1	0	0	0	0	0	0	0	0	0	0	0	0	0	0	0	0	0	0	0	0	1
SRSF3	1	0	0	0	0	0	0	0	0	0	0	0	0	0	0	0	0	0	0	0	0	1
SS18	1	0	0	0	0	0	0	0	0	0	0	0	0	0	0	0	0	0	0	0	0	1
SS18L1	1	0	0	0	0	0	0	0	0	0	0	0	0	0	0	0	0	0	0	0	0	1
SSBP2	1	0	0	0	0	0	0	0	0	0	0	0	0	0	0	0	0	0	0	0	0	1
SSX2	1	0	0	0	0	0	0	0	0	0	0	0	0	0	0	0	0	0	0	0	0	1
SSX4	1	0	0	0	0	0	0	0	0	0	0	0	0	0	0	0	0	0	0	0	0	1
ST6GAL1	1	0	0	0	0	0	0	0	0	0	0	0	0	0	0	0	0	0	0	0	0	1
STAT1	1	0	0	0	0	0	0	0	0	0	0	0	0	0	0	0	0	0	0	0	0	1
STAT5A	1	0	0	0	0	0	0	0	0	0	0	0	0	0	0	0	0	0	0	0	0	1
STAT5B	1	0	0	0	0	0	0	0	0	0	0	0	0	0	0	0	0	0	0	0	0	1
STAT6	1	0	0	0	0	0	0	0	0	0	0	0	0	0	0	0	0	0	0	0	0	1
STIL	1	0	0	0	0	0	0	0	0	0	0	0	0	0	0	0	0	0	0	0	0	1
STL	1	0	0	0	0	0	0	0	0	0	0	0	0	0	0	0	0	0	0	0	0	1
STRN	1	0	0	0	0	0	0	0	0	0	0	0	0	0	0	0	0	0	0	0	0	1
STX5	1	0	0	0	0	0	0	0	0	0	0	0	0	0	0	0	0	0	0	0	0	1
STYK1	1	0	0	0	0	0	0	0	0	0	0	0	0	0	0	0	0	0	0	0	0	1
SUGP2	1	0	0	0	0	0	0	0	0	0	0	0	0	0	0	0	0	0	0	0	0	1
SULF1	1	0	0	0	0	0	0	0	0	0	0	0	0	0	0	0	0	0	0	0	0	1
SUV39H2	1	0	0	0	0	0	0	0	0	0	0	0	0	0	0	0	0	0	0	0	0	1
SYP	1	0	0	0	0	0	0	0	0	0	0	0	0	0	0	0	0	0	0	0	0	1
TACC1	1	0	0	0	0	0	0	0	0	0	0	0	0	0	0	0	0	0	0	0	0	1
TACC2	1	0	0	0	0	0	0	0	0	0	0	0	0	0	0	0	0	0	0	0	0	1
TACC3	1	0	0	0	0	0	0	0	0	0	0	0	0	0	0	0	0	0	0	0	0	1
TAF15	1	0	0	0	0	0	0	0	0	0	0	0	0	0	0	0	0	0	0	0	0	1
TAL2	1	0	0	0	0	0	0	0	0	0	0	0	0	0	0	0	0	0	0	0	0	1
TAOK1	1	0	0	0	0	0	0	0	0	0	0	0	0	0	0	0	0	0	0	0	0	1
TBX15	1	0	0	0	0	0	0	0	0	0	0	0	0	0	0	0	0	0	0	0	0	1
TCEA1	1	0	0	0	0	0	0	0	0	0	0	0	0	0	0	0	0	0	0	0	0	1
TCL6	1	0	0	0	0	0	0	0	0	0	0	0	0	0	0	0	0	0	0	0	0	1
TCTA	1	0	0	0	0	0	0	0	0	0	0	0	0	0	0	0	0	0	0	0	0	1
TEAD3	1	0	0	0	0	0	0	0	0	0	0	0	0	0	0	0	0	0	0	0	0	1
TEC	1	0	0	0	0	0	0	0	0	0	0	0	0	0	0	0	0	0	0	0	0	1
TENM1	1	0	0	0	0	0	0	0	0	0	0	0	0	0	0	0	0	0	0	0	0	1
TERF1	1	0	0	0	0	0	0	0	0	0	0	0	0	0	0	0	0	0	0	0	0	1
TERF2	1	0	0	0	0	0	0	0	0	0	0	0	0	0	0	0	0	0	0	0	0	1
TFAP2A	1	0	0	0	0	0	0	0	0	0	0	0	0	0	0	0	0	0	0	0	0	1
TFDP1	1	0	0	0	0	0	0	0	0	0	0	0	0	0	0	0	0	0	0	0	0	1
TFEB	1	0	0	0	0	0	0	0	0	0	0	0	0	0	0	0	0	0	0	0	0	1
TFG	1	0	0	0	0	0	0	0	0	0	0	0	0	0	0	0	0	0	0	0	0	1
TFPT	1	0	0	0	0	0	0	0	0	0	0	0	0	0	0	0	0	0	0	0	0	1
TFRC	1	0	0	0	0	0	0	0	0	0	0	0	0	0	0	0	0	0	0	0	0	1
TGFB2	1	0	0	0	0	0	0	0	0	0	0	0	0	0	0	0	0	0	0	0	0	1
TGFB3	1	0	0	0	0	0	0	0	0	0	0	0	0	0	0	0	0	0	0	0	0	1
TGFBI	1	0	0	0	0	0	0	0	0	0	0	0	0	0	0	0	0	0	0	0	0	1
TGFBR3	1	0	0	0	0	0	0	0	0	0	0	0	0	0	0	0	0	0	0	0	0	1
THADA	1	0	0	0	0	0	0	0	0	0	0	0	0	0	0	0	0	0	0	0	0	1
THRAP3	1	0	0	0	0	0	0	0	0	0	0	0	0	0	0	0	0	0	0	0	0	1
TIAM1	1	0	0	0	0	0	0	0	0	0	0	0	0	0	0	0	0	0	0	0	0	1
TIRAP	1	0	0	0	0	0	0	0	0	0	0	0	0	0	0	0	0	0	0	0	0	1
TLL2	1	0	0	0	0	0	0	0	0	0	0	0	0	0	0	0	0	0	0	0	0	1
TLX3	1	0	0	0	0	0	0	0	0	0	0	0	0	0	0	0	0	0	0	0	0	1
TMEM230	1	0	0	0	0	0	0	0	0	0	0	0	0	0	0	0	0	0	0	0	0	1
TMEM30A	1	0	0	0	0	0	0	0	0	0	0	0	0	0	0	0	0	0	0	0	0	1
TMPRSS2	1	0	0	0	0	0	0	0	0	0	0	0	0	0	0	0	0	0	0	0	0	1
TNC	1	0	0	0	0	0	0	0	0	0	0	0	0	0	0	0	0	0	0	0	0	1
TNF	1	0	0	0	0	0	0	0	0	0	0	0	0	0	0	0	0	0	0	0	0	1
TNFRSF10B	1	0	0	0	0	0	0	0	0	0	0	0	0	0	0	0	0	0	0	0	0	1
TNFRSF10D	1	0	0	0	0	0	0	0	0	0	0	0	0	0	0	0	0	0	0	0	0	1
TNFRSF11A	1	0	0	0	0	0	0	0	0	0	0	0	0	0	0	0	0	0	0	0	0	1
TNFRSF17	1	0	0	0	0	0	0	0	0	0	0	0	0	0	0	0	0	0	0	0	0	1
TNFRSF6B	1	0	0	0	0	0	0	0	0	0	0	0	0	0	0	0	0	0	0	0	0	1
TOP2B	1	0	0	0	0	0	0	0	0	0	0	0	0	0	0	0	0	0	0	0	0	1
TP53BP1	1	0	0	0	0	0	0	0	0	0	0	0	0	0	0	0	0	0	0	0	0	1
TPD52L2	1	0	0	0	0	0	0	0	0	0	0	0	0	0	0	0	0	0	0	0	0	1
TPM3	1	0	0	0	0	0	0	0	0	0	0	0	0	0	0	0	0	0	0	0	0	1
TPM4	1	0	0	0	0	0	0	0	0	0	0	0	0	0	0	0	0	0	0	0	0	1
TPO	1	0	0	0	0	0	0	0	0	0	0	0	0	0	0	0	0	0	0	0	0	1
TRAF2	1	0	0	0	0	0	0	0	0	0	0	0	0	0	0	0	0	0	0	0	0	1
TRAF3	1	0	0	0	0	0	0	0	0	0	0	0	0	0	0	0	0	0	0	0	0	1
TRAF5	1	0	0	0	0	0	0	0	0	0	0	0	0	0	0	0	0	0	0	0	0	1
TRHDE	1	0	0	0	0	0	0	0	0	0	0	0	0	0	0	0	0	0	0	0	0	1
TRIM27	1	0	0	0	0	0	0	0	0	0	0	0	0	0	0	0	0	0	0	0	0	1
TRPS1	1	0	0	0	0	0	0	0	0	0	0	0	0	0	0	0	0	0	0	0	0	1
TTL	1	0	0	0	0	0	0	0	0	0	0	0	0	0	0	0	0	0	0	0	0	1
TYK2	1	0	0	0	0	0	0	0	0	0	0	0	0	0	0	0	0	0	0	0	0	1
TYMS	1	0	0	0	0	0	0	0	0	0	0	0	0	0	0	0	0	0	0	0	0	1
U2AF2	1	0	0	0	0	0	0	0	0	0	0	0	0	0	0	0	0	0	0	0	0	1
UBE2B	1	0	0	0	0	0	0	0	0	0	0	0	0	0	0	0	0	0	0	0	0	1
UBE2C	1	0	0	0	0	0	0	0	0	0	0	0	0	0	0	0	0	0	0	0	0	1
UFC1	1	0	0	0	0	0	0	0	0	0	0	0	0	0	0	0	0	0	0	0	0	1
UFM1	1	0	0	0	0	0	0	0	0	0	0	0	0	0	0	0	0	0	0	0	0	1
USP16	1	0	0	0	0	0	0	0	0	0	0	0	0	0	0	0	0	0	0	0	0	1
USP42	1	0	0	0	0	0	0	0	0	0	0	0	0	0	0	0	0	0	0	0	0	1
USP5	1	0	0	0	0	0	0	0	0	0	0	0	0	0	0	0	0	0	0	0	0	1
USP6	1	0	0	0	0	0	0	0	0	0	0	0	0	0	0	0	0	0	0	0	0	1
USP7	1	0	0	0	0	0	0	0	0	0	0	0	0	0	0	0	0	0	0	0	0	1
VCAM1	1	0	0	0	0	0	0	0	0	0	0	0	0	0	0	0	0	0	0	0	0	1
VEGFC	1	0	0	0	0	0	0	0	0	0	0	0	0	0	0	0	0	0	0	0	0	1
VGLL3	1	0	0	0	0	0	0	0	0	0	0	0	0	0	0	0	0	0	0	0	0	1
VTI1A	1	0	0	0	0	0	0	0	0	0	0	0	0	0	0	0	0	0	0	0	0	1
WDFY3	1	0	0	0	0	0	0	0	0	0	0	0	0	0	0	0	0	0	0	0	0	1
WDR1	1	0	0	0	0	0	0	0	0	0	0	0	0	0	0	0	0	0	0	0	0	1
WDR18	1	0	0	0	0	0	0	0	0	0	0	0	0	0	0	0	0	0	0	0	0	1
WDR70	1	0	0	0	0	0	0	0	0	0	0	0	0	0	0	0	0	0	0	0	0	1
WDR90	1	0	0	0	0	0	0	0	0	0	0	0	0	0	0	0	0	0	0	0	0	1
WEE1	1	0	0	0	0	0	0	0	0	0	0	0	0	0	0	0	0	0	0	0	0	1
WIF1	1	0	0	0	0	0	0	0	0	0	0	0	0	0	0	0	0	0	0	0	0	1
WNT10A	1	0	0	0	0	0	0	0	0	0	0	0	0	0	0	0	0	0	0	0	0	1
WNT10B	1	0	0	0	0	0	0	0	0	0	0	0	0	0	0	0	0	0	0	0	0	1
WNT11	1	0	0	0	0	0	0	0	0	0	0	0	0	0	0	0	0	0	0	0	0	1
WNT16	1	0	0	0	0	0	0	0	0	0	0	0	0	0	0	0	0	0	0	0	0	1
WNT2B	1	0	0	0	0	0	0	0	0	0	0	0	0	0	0	0	0	0	0	0	0	1
WNT3	1	0	0	0	0	0	0	0	0	0	0	0	0	0	0	0	0	0	0	0	0	1
WNT4	1	0	0	0	0	0	0	0	0	0	0	0	0	0	0	0	0	0	0	0	0	1
WNT5B	1	0	0	0	0	0	0	0	0	0	0	0	0	0	0	0	0	0	0	0	0	1
WNT6	1	0	0	0	0	0	0	0	0	0	0	0	0	0	0	0	0	0	0	0	0	1
WNT7B	1	0	0	0	0	0	0	0	0	0	0	0	0	0	0	0	0	0	0	0	0	1
WNT8B	1	0	0	0	0	0	0	0	0	0	0	0	0	0	0	0	0	0	0	0	0	1
WSB1	1	0	0	0	0	0	0	0	0	0	0	0	0	0	0	0	0	0	0	0	0	1
WWOX	1	0	0	0	0	0	0	0	0	0	0	0	0	0	0	0	0	0	0	0	0	1
XBP1	1	0	0	0	0	0	0	0	0	0	0	0	0	0	0	0	0	0	0	0	0	1
XIAP	1	0	0	0	0	0	0	0	0	0	0	0	0	0	0	0	0	0	0	0	0	1
XKR3	1	0	0	0	0	0	0	0	0	0	0	0	0	0	0	0	0	0	0	0	0	1
XRCC6	1	0	0	0	0	0	0	0	0	0	0	0	0	0	0	0	0	0	0	0	0	1
YPEL5	1	0	0	0	0	0	0	0	0	0	0	0	0	0	0	0	0	0	0	0	0	1
YTHDF2	1	0	0	0	0	0	0	0	0	0	0	0	0	0	0	0	0	0	0	0	0	1
YWHAE	1	0	0	0	0	0	0	0	0	0	0	0	0	0	0	0	0	0	0	0	0	1
YY1AP1	1	0	0	0	0	0	0	0	0	0	0	0	0	0	0	0	0	0	0	0	0	1
ZBTB16	1	0	0	0	0	0	0	0	0	0	0	0	0	0	0	0	0	0	0	0	0	1
ZC3H7A	1	0	0	0	0	0	0	0	0	0	0	0	0	0	0	0	0	0	0	0	0	1
ZC3H7B	1	0	0	0	0	0	0	0	0	0	0	0	0	0	0	0	0	0	0	0	0	1
ZFP64	1	0	0	0	0	0	0	0	0	0	0	0	0	0	0	0	0	0	0	0	0	1
ZFPM2	1	0	0	0	0	0	0	0	0	0	0	0	0	0	0	0	0	0	0	0	0	1
ZFYVE19	1	0	0	0	0	0	0	0	0	0	0	0	0	0	0	0	0	0	0	0	0	1
ZIC2	1	0	0	0	0	0	0	0	0	0	0	0	0	0	0	0	0	0	0	0	0	1
ZMIZ1	1	0	0	0	0	0	0	0	0	0	0	0	0	0	0	0	0	0	0	0	0	1
ZMYM2	1	0	0	0	0	0	0	0	0	0	0	0	0	0	0	0	0	0	0	0	0	1
ZMYM3	1	0	0	0	0	0	0	0	0	0	0	0	0	0	0	0	0	0	0	0	0	1
ZMYND11	1	0	0	0	0	0	0	0	0	0	0	0	0	0	0	0	0	0	0	0	0	1
ZNF207	1	0	0	0	0	0	0	0	0	0	0	0	0	0	0	0	0	0	0	0	0	1
ZNF24	1	0	0	0	0	0	0	0	0	0	0	0	0	0	0	0	0	0	0	0	0	1
ZNF331	1	0	0	0	0	0	0	0	0	0	0	0	0	0	0	0	0	0	0	0	0	1
ZNF444	1	0	0	0	0	0	0	0	0	0	0	0	0	0	0	0	0	0	0	0	0	1
ZNF585B	1	0	0	0	0	0	0	0	0	0	0	0	0	0	0	0	0	0	0	0	0	1
ZNF687	1	0	0	0	0	0	0	0	0	0	0	0	0	0	0	0	0	0	0	0	0	1
ADAMTS20	0	1	0	0	0	0	0	0	0	0	0	0	0	0	0	0	0	0	0	0	0	1
BAI3	0	1	0	0	0	0	0	0	0	0	0	0	0	0	0	0	0	0	0	0	0	1
BIRC2	0	1	0	0	0	0	0	0	0	0	0	0	0	0	0	0	0	0	0	0	0	1
BIRC5	0	1	0	0	0	0	0	0	0	0	0	0	0	0	0	0	0	0	0	0	0	1
BLNK	0	1	0	0	0	0	0	0	0	0	0	0	0	0	0	0	0	0	0	0	0	1
CDH2	0	1	0	0	0	0	0	0	0	0	0	0	0	0	0	0	0	0	0	0	0	1
CDH20	0	1	0	0	0	0	0	0	0	0	0	0	0	0	0	0	0	0	0	0	0	1
CDH5	0	1	0	0	0	0	0	0	0	0	0	0	0	0	0	0	0	0	0	0	0	1
CMPK1	0	1	0	0	0	0	0	0	0	0	0	0	0	0	0	0	0	0	0	0	0	1
CRBN	0	1	0	0	0	0	0	0	0	0	0	0	0	0	0	0	0	0	0	0	0	1
CYP2D6	0	1	0	0	0	0	0	0	0	0	0	0	0	0	0	0	0	0	0	0	0	1
DCC	0	1	0	0	0	0	0	0	0	0	0	0	0	0	0	0	0	0	0	0	0	1
EPHB4	0	1	0	0	0	0	0	0	0	0	0	0	0	0	0	0	0	0	0	0	0	1
FN1	0	1	0	0	0	0	0	0	0	0	0	0	0	0	0	0	0	0	0	0	0	1
FOXP4	0	1	0	0	0	0	0	0	0	0	0	0	0	0	0	0	0	0	0	0	0	1
FZR1	0	1	0	0	0	0	0	0	0	0	0	0	0	0	0	0	0	0	0	0	0	1
G6PD	0	1	0	0	0	0	0	0	0	0	0	0	0	0	0	0	0	0	0	0	0	1
GDNF	0	1	0	0	0	0	0	0	0	0	0	0	0	0	0	0	0	0	0	0	0	1
GRM8	0	1	0	0	0	0	0	0	0	0	0	0	0	0	0	0	0	0	0	0	0	1
GUCY1A2	0	1	0	0	0	0	0	0	0	0	0	0	0	0	0	0	0	0	0	0	0	1
HCAR1	0	1	0	0	0	0	0	0	0	0	0	0	0	0	0	0	0	0	0	0	0	1
IGF2R	0	1	0	0	0	0	0	0	0	0	0	0	0	0	0	0	0	0	0	0	0	1
ING4	0	1	0	0	0	0	0	0	0	0	0	0	0	0	0	0	0	0	0	0	0	1
ITGA10	0	1	0	0	0	0	0	0	0	0	0	0	0	0	0	0	0	0	0	0	0	1
ITGA9	0	1	0	0	0	0	0	0	0	0	0	0	0	0	0	0	0	0	0	0	0	1
ITGB2	0	1	0	0	0	0	0	0	0	0	0	0	0	0	0	0	0	0	0	0	0	1
LAMP1	0	1	0	0	0	0	0	0	0	0	0	0	0	0	0	0	0	0	0	0	0	1
LPHN3	0	1	0	0	0	0	0	0	0	0	0	0	0	0	0	0	0	0	0	0	0	1
LTF	0	1	0	0	0	0	0	0	0	0	0	0	0	0	0	0	0	0	0	0	0	1
MAGEA1	0	1	0	0	0	0	0	0	0	0	0	0	0	0	0	0	0	0	0	0	0	1
MAGI1	0	1	0	0	0	0	0	0	0	0	0	0	0	0	0	0	0	0	0	0	0	1
MARK1	0	1	0	0	0	0	0	0	0	0	0	0	0	0	0	0	0	0	0	0	0	1
MARK4	0	1	0	0	0	0	0	0	0	0	0	0	0	0	0	0	0	0	0	0	0	1
MBD1	0	1	0	0	0	0	0	0	0	0	0	0	0	0	0	0	0	0	0	0	0	1
MLL	0	1	0	0	0	0	0	0	0	0	0	0	0	0	0	0	0	0	0	0	0	1
MLL2	0	1	0	0	0	0	0	0	0	0	0	0	0	0	0	0	0	0	0	0	0	1
MMP2	0	1	0	0	0	0	0	0	0	0	0	0	0	0	0	0	0	0	0	0	0	1
MTR	0	1	0	0	0	0	0	0	0	0	0	0	0	0	0	0	0	0	0	0	0	1
MTRR	0	1	0	0	0	0	0	0	0	0	0	0	0	0	0	0	0	0	0	0	0	1
NLRP1	0	1	0	0	0	0	0	0	0	0	0	0	0	0	0	0	0	0	0	0	0	1
PARP1	0	1	0	0	0	0	0	0	0	0	0	0	0	0	0	0	0	0	0	0	0	1
PGAP3	0	1	0	0	0	0	0	0	0	0	0	0	0	0	0	0	0	0	0	0	0	1
PKHD1	0	1	0	0	0	0	0	0	0	0	0	0	0	0	0	0	0	0	0	0	0	1
PLEKHG5	0	1	0	0	0	0	0	0	0	0	0	0	0	0	0	0	0	0	0	0	0	1
PTPRT	0	1	0	0	0	0	0	0	0	0	0	0	0	0	0	0	0	0	0	0	0	1
REL	0	1	0	0	0	0	0	0	0	0	0	0	0	0	0	0	0	0	0	0	0	1
RNASEL	0	1	0	0	0	0	0	0	0	0	0	0	0	0	0	0	0	0	0	0	0	1
RNF2	0	1	0	0	0	0	0	0	0	0	0	0	0	0	0	0	0	0	0	0	0	1
SMUG1	0	1	0	0	0	0	0	0	0	0	0	0	0	0	0	0	0	0	0	0	0	1
STK36	0	1	0	0	0	0	0	0	0	0	0	0	0	0	0	0	0	0	0	0	0	1
SYNE1	0	1	0	0	0	0	0	0	0	0	0	0	0	0	0	0	0	0	0	0	0	1
TAF1L	0	1	0	0	0	0	0	0	0	0	0	0	0	0	0	0	0	0	0	0	0	1
TBX22	0	1	0	0	0	0	0	0	0	0	0	0	0	0	0	0	0	0	0	0	0	1
TCF7L1	0	1	0	0	0	0	0	0	0	0	0	0	0	0	0	0	0	0	0	0	0	1
TGM7	0	1	0	0	0	0	0	0	0	0	0	0	0	0	0	0	0	0	0	0	0	1
TIMP3	0	1	0	0	0	0	0	0	0	0	0	0	0	0	0	0	0	0	0	0	0	1
TNK2	0	1	0	0	0	0	0	0	0	0	0	0	0	0	0	0	0	0	0	0	0	1
TRRAP	0	1	0	0	0	0	0	0	0	0	0	0	0	0	0	0	0	0	0	0	0	1
UBR5	0	1	0	0	0	0	0	0	0	0	0	0	0	0	0	0	0	0	0	0	0	1
UGT1A1	0	1	0	0	0	0	0	0	0	0	0	0	0	0	0	0	0	0	0	0	0	1
EMSY	0	0	0	1	0	0	0	0	0	0	0	0	0	0	0	0	0	0	0	0	0	1
CHD4	0	0	0	1	0	0	0	0	0	0	0	0	0	0	0	0	0	0	0	0	0	1
CUL3	0	0	0	1	0	0	0	0	0	0	0	0	0	0	0	0	0	0	0	0	0	1
ERRFl1	0	0	0	1	0	0	0	0	0	0	0	0	0	0	0	0	0	0	0	0	0	1
FAT1	0	0	0	1	0	0	0	0	0	0	0	0	0	0	0	0	0	0	0	0	0	1
GABRA6	0	0	0	1	0	0	0	0	0	0	0	0	0	0	0	0	0	0	0	0	0	1
GATA4	0	0	0	1	0	0	0	0	0	0	0	0	0	0	0	0	0	0	0	0	0	1
HSD3B1	0	0	0	1	0	0	0	0	0	0	0	0	0	0	0	0	0	0	0	0	0	1
IRF2	0	0	0	1	0	0	0	0	0	0	0	0	0	0	0	0	0	0	0	0	0	1
KEL	0	0	0	1	0	0	0	0	0	0	0	0	0	0	0	0	0	0	0	0	0	1
MAGI2	0	0	0	1	0	0	0	0	0	0	0	0	0	0	0	0	0	0	0	0	0	1
PARK2	0	0	0	1	0	0	0	0	0	0	0	0	0	0	0	0	0	0	0	0	0	1
PREX2	0	0	0	1	0	0	0	0	0	0	0	0	0	0	0	0	0	0	0	0	0	1
PRKCI	0	0	0	1	0	0	0	0	0	0	0	0	0	0	0	0	0	0	0	0	0	1
QKI	0	0	0	1	0	0	0	0	0	0	0	0	0	0	0	0	0	0	0	0	0	1
RBM10	0	0	0	1	0	0	0	0	0	0	0	0	0	0	0	0	0	0	0	0	0	1
SLIT2	0	0	0	1	0	0	0	0	0	0	0	0	0	0	0	0	0	0	0	0	0	1
SNCAIP	0	0	0	1	0	0	0	0	0	0	0	0	0	0	0	0	0	0	0	0	0	1
SPTA1	0	0	0	1	0	0	0	0	0	0	0	0	0	0	0	0	0	0	0	0	0	1
ZBTB2	0	0	0	1	0	0	0	0	0	0	0	0	0	0	0	0	0	0	0	0	0	1
MYOD1	0	0	0	0	1	0	0	0	0	0	0	0	0	0	0	0	0	0	0	0	0	1
AJUBA	0	0	0	0	0	0	0	0	1	0	0	0	0	0	0	0	0	0	0	0	0	1
ARHGAP35	0	0	0	0	0	0	0	0	1	0	0	0	0	0	0	0	0	0	0	0	0	1
B4GALT3	0	0	0	0	0	0	0	0	1	0	0	0	0	0	0	0	0	0	0	0	0	1
CRIPAK	0	0	0	0	0	0	0	0	1	0	0	0	0	0	0	0	0	0	0	0	0	1
ELF3	0	0	0	0	0	0	0	0	1	0	0	0	0	0	0	0	0	0	0	0	0	1
EPPK1	0	0	0	0	0	0	0	0	1	0	0	0	0	0	0	0	0	0	0	0	0	1
FOXA2	0	0	0	0	0	0	0	0	1	0	0	0	0	0	0	0	0	0	0	0	0	1
H3F3C	0	0	0	0	0	0	0	0	1	0	0	0	0	0	0	0	0	0	0	0	0	1
HIST1H2BD	0	0	0	0	0	0	0	0	1	0	0	0	0	0	0	0	0	0	0	0	0	1
MAPK8IP1	0	0	0	0	0	0	0	0	1	0	0	0	0	0	0	0	0	0	0	0	0	1
MIR142	0	0	0	0	0	0	0	0	1	0	0	0	0	0	0	0	0	0	0	0	0	1
NFE2L3	0	0	0	0	0	0	0	0	1	0	0	0	0	0	0	0	0	0	0	0	0	1
POLQ	0	0	0	0	0	0	0	0	1	0	0	0	0	0	0	0	0	0	0	0	0	1
PRX	0	0	0	0	0	0	0	0	1	0	0	0	0	0	0	0	0	0	0	0	0	1
RPL5	0	0	0	0	0	0	0	0	1	0	0	0	0	0	0	0	0	0	0	0	0	1
DDX11	0	0	0	0	0	0	0	0	0	1	0	0	0	0	0	0	0	0	0	0	0	1
FAM175A	0	0	0	0	0	0	0	0	0	1	0	0	0	0	0	0	0	0	0	0	0	1
FGF18	0	0	0	0	0	0	0	0	0	1	0	0	0	0	0	0	0	0	0	0	0	1
IDO1	0	0	0	0	0	0	0	0	0	1	0	0	0	0	0	0	0	0	0	0	0	1
IDO2	0	0	0	0	0	0	0	0	0	1	0	0	0	0	0	0	0	0	0	0	0	1
CTC1	0	0	0	0	0	0	0	0	0	0	1	0	0	0	0	0	0	0	0	0	0	1
EGLN1	0	0	0	0	0	0	0	0	0	0	1	0	0	0	0	0	0	0	0	0	0	1
FAN1	0	0	0	0	0	0	0	0	0	0	1	0	0	0	0	0	0	0	0	0	0	1
KIF1B	0	0	0	0	0	0	0	0	0	0	1	0	0	0	0	0	0	0	0	0	0	1
NHP2	0	0	0	0	0	0	0	0	0	0	1	0	0	0	0	0	0	0	0	0	0	1
NOP10	0	0	0	0	0	0	0	0	0	0	1	0	0	0	0	0	0	0	0	0	0	1
PTCH2	0	0	0	0	0	0	0	0	0	0	1	0	0	0	0	0	0	0	0	0	0	1
TYR	0	0	0	0	0	0	0	0	0	0	1	0	0	0	0	0	0	0	0	0	0	1
WRAP53	0	0	0	0	0	0	0	0	0	0	1	0	0	0	0	0	0	0	0	0	0	1
EXO1	0	0	0	0	0	0	1	0	0	0	0	0	0	0	0	0	0	0	0	0	0	1
KITLG	0	0	0	0	0	0	1	0	0	0	0	0	0	0	0	0	0	0	0	0	0	1
NSUN2	0	0	0	0	0	0	1	0	0	0	0	0	0	0	0	0	0	0	0	0	0	1
RASA2	0	0	0	0	0	0	1	0	0	0	0	0	0	0	0	0	0	0	0	0	0	1
REST	0	0	0	0	0	0	1	0	0	0	0	0	0	0	0	0	0	0	0	0	0	1
RRAS	0	0	0	0	0	0	1	0	0	0	0	0	0	0	0	0	0	0	0	0	0	1
SHOC2	0	0	0	0	0	0	1	0	0	0	0	0	0	0	0	0	0	0	0	0	0	1
SOS2	0	0	0	0	0	0	1	0	0	0	0	0	0	0	0	0	0	0	0	0	0	1
SPRED1	0	0	0	0	0	0	1	0	0	0	0	0	0	0	0	0	0	0	0	0	0	1
ELAC2	0	0	0	0	0	0	0	0	0	0	0	0	0	0	0	0	0	1	0	0	0	1
PALLD	0	0	0	0	0	0	0	0	0	0	0	0	0	0	0	0	0	1	0	0	0	1
RECQL	0	0	0	0	0	0	0	0	0	0	0	0	0	0	0	0	1	0	0	0	0	1
SCG5	0	0	0	0	0	0	0	0	0	0	0	0	0	0	0	0	1	0	0	0	0	1
A1CF	0	0	1	0	0	0	0	0	0	0	0	0	0	0	0	0	0	0	0	0	0	1
ADAR	0	0	1	0	0	0	0	0	0	0	0	0	0	0	0	0	0	0	0	0	0	1
ADARB1	0	0	1	0	0	0	0	0	0	0	0	0	0	0	0	0	0	0	0	0	0	1
AFF2	0	0	1	0	0	0	0	0	0	0	0	0	0	0	0	0	0	0	0	0	0	1
AGO1	0	0	1	0	0	0	0	0	0	0	0	0	0	0	0	0	0	0	0	0	0	1
AGO2	0	0	1	0	0	0	0	0	0	0	0	0	0	0	0	0	0	0	0	0	0	1
AGO3	0	0	1	0	0	0	0	0	0	0	0	0	0	0	0	0	0	0	0	0	0	1
AGO4	0	0	1	0	0	0	0	0	0	0	0	0	0	0	0	0	0	0	0	0	0	1
AICDA	0	0	1	0	0	0	0	0	0	0	0	0	0	0	0	0	0	0	0	0	0	1
APOBEC1	0	0	1	0	0	0	0	0	0	0	0	0	0	0	0	0	0	0	0	0	0	1
APOBEC2	0	0	1	0	0	0	0	0	0	0	0	0	0	0	0	0	0	0	0	0	0	1
APOBEC3A	0	0	1	0	0	0	0	0	0	0	0	0	0	0	0	0	0	0	0	0	0	1
APOBEC3C	0	0	1	0	0	0	0	0	0	0	0	0	0	0	0	0	0	0	0	0	0	1
APOBEC3D	0	0	1	0	0	0	0	0	0	0	0	0	0	0	0	0	0	0	0	0	0	1
APOBEC3F	0	0	1	0	0	0	0	0	0	0	0	0	0	0	0	0	0	0	0	0	0	1
APOBEC3G	0	0	1	0	0	0	0	0	0	0	0	0	0	0	0	0	0	0	0	0	0	1
APOBEC4	0	0	1	0	0	0	0	0	0	0	0	0	0	0	0	0	0	0	0	0	0	1
ASH1L	0	0	1	0	0	0	0	0	0	0	0	0	0	0	0	0	0	0	0	0	0	1
ATN1	0	0	1	0	0	0	0	0	0	0	0	0	0	0	0	0	0	0	0	0	0	1
ATP10B	0	0	1	0	0	0	0	0	0	0	0	0	0	0	0	0	0	0	0	0	0	1
BID	0	0	1	0	0	0	0	0	0	0	0	0	0	0	0	0	0	0	0	0	0	1
CCR2	0	0	1	0	0	0	0	0	0	0	0	0	0	0	0	0	0	0	0	0	0	1
CIRBP	0	0	1	0	0	0	0	0	0	0	0	0	0	0	0	0	0	0	0	0	0	1
COL18A1	0	0	1	0	0	0	0	0	0	0	0	0	0	0	0	0	0	0	0	0	0	1
DALRD3	0	0	1	0	0	0	0	0	0	0	0	0	0	0	0	0	0	0	0	0	0	1
DDIT4	0	0	1	0	0	0	0	0	0	0	0	0	0	0	0	0	0	0	0	0	0	1
DNMT3B	0	0	1	0	0	0	0	0	0	0	0	0	0	0	0	0	0	0	0	0	0	1
DROSHA	0	0	1	0	0	0	0	0	0	0	0	0	0	0	0	0	0	0	0	0	0	1
DSPP	0	0	1	0	0	0	0	0	0	0	0	0	0	0	0	0	0	0	0	0	0	1
EHMT2	0	0	1	0	0	0	0	0	0	0	0	0	0	0	0	0	0	0	0	0	0	1
EZH1	0	0	1	0	0	0	0	0	0	0	0	0	0	0	0	0	0	0	0	0	0	1
FAM166A	0	0	1	0	0	0	0	0	0	0	0	0	0	0	0	0	0	0	0	0	0	1
FAT4	0	0	1	0	0	0	0	0	0	0	0	0	0	0	0	0	0	0	0	0	0	1
FBXO4	0	0	1	0	0	0	0	0	0	0	0	0	0	0	0	0	0	0	0	0	0	1
FER1L5	0	0	1	0	0	0	0	0	0	0	0	0	0	0	0	0	0	0	0	0	0	1
FES	0	0	1	0	0	0	0	0	0	0	0	0	0	0	0	0	0	0	0	0	0	1
GLI2	0	0	1	0	0	0	0	0	0	0	0	0	0	0	0	0	0	0	0	0	0	1
GPR32	0	0	1	0	0	0	0	0	0	0	0	0	0	0	0	0	0	0	0	0	0	1
GPRIN2	0	0	1	0	0	0	0	0	0	0	0	0	0	0	0	0	0	0	0	0	0	1
HAUS5	0	0	1	0	0	0	0	0	0	0	0	0	0	0	0	0	0	0	0	0	0	1
HCFC1R1	0	0	1	0	0	0	0	0	0	0	0	0	0	0	0	0	0	0	0	0	0	1
HEY2	0	0	1	0	0	0	0	0	0	0	0	0	0	0	0	0	0	0	0	0	0	1
HLA-A	0	0	1	0	0	0	0	0	0	0	0	0	0	0	0	0	0	0	0	0	0	1
HMCN1	0	0	1	0	0	0	0	0	0	0	0	0	0	0	0	0	0	0	0	0	0	1
HSBP1	0	0	1	0	0	0	0	0	0	0	0	0	0	0	0	0	0	0	0	0	0	1
HSF1	0	0	1	0	0	0	0	0	0	0	0	0	0	0	0	0	0	0	0	0	0	1
HSF2	0	0	1	0	0	0	0	0	0	0	0	0	0	0	0	0	0	0	0	0	0	1
HSF4	0	0	1	0	0	0	0	0	0	0	0	0	0	0	0	0	0	0	0	0	0	1
ID2	0	0	1	0	0	0	0	0	0	0	0	0	0	0	0	0	0	0	0	0	0	1
INO80C	0	0	1	0	0	0	0	0	0	0	0	0	0	0	0	0	0	0	0	0	0	1
ITPKB	0	0	1	0	0	0	0	0	0	0	0	0	0	0	0	0	0	0	0	0	0	1
JMJD6	0	0	1	0	0	0	0	0	0	0	0	0	0	0	0	0	0	0	0	0	0	1
KCNQ2	0	0	1	0	0	0	0	0	0	0	0	0	0	0	0	0	0	0	0	0	0	1
KDM1B	0	0	1	0	0	0	0	0	0	0	0	0	0	0	0	0	0	0	0	0	0	1
KDM2A	0	0	1	0	0	0	0	0	0	0	0	0	0	0	0	0	0	0	0	0	0	1
KDM3A	0	0	1	0	0	0	0	0	0	0	0	0	0	0	0	0	0	0	0	0	0	1
KDM3B	0	0	1	0	0	0	0	0	0	0	0	0	0	0	0	0	0	0	0	0	0	1
KDM4A	0	0	1	0	0	0	0	0	0	0	0	0	0	0	0	0	0	0	0	0	0	1
KDM4B	0	0	1	0	0	0	0	0	0	0	0	0	0	0	0	0	0	0	0	0	0	1
KDM4D	0	0	1	0	0	0	0	0	0	0	0	0	0	0	0	0	0	0	0	0	0	1
KDM5B	0	0	1	0	0	0	0	0	0	0	0	0	0	0	0	0	0	0	0	0	0	1
KDM6B	0	0	1	0	0	0	0	0	0	0	0	0	0	0	0	0	0	0	0	0	0	1
LATS1	0	0	1	0	0	0	0	0	0	0	0	0	0	0	0	0	0	0	0	0	0	1
LATS2	0	0	1	0	0	0	0	0	0	0	0	0	0	0	0	0	0	0	0	0	0	1
LLGL2	0	0	1	0	0	0	0	0	0	0	0	0	0	0	0	0	0	0	0	0	0	1
LRFN4	0	0	1	0	0	0	0	0	0	0	0	0	0	0	0	0	0	0	0	0	0	1
LYSMD3	0	0	1	0	0	0	0	0	0	0	0	0	0	0	0	0	0	0	0	0	0	1
MED23	0	0	1	0	0	0	0	0	0	0	0	0	0	0	0	0	0	0	0	0	0	1
MST1	0	0	1	0	0	0	0	0	0	0	0	0	0	0	0	0	0	0	0	0	0	1
MUC16	0	0	1	0	0	0	0	0	0	0	0	0	0	0	0	0	0	0	0	0	0	1
MUC17	0	0	1	0	0	0	0	0	0	0	0	0	0	0	0	0	0	0	0	0	0	1
MUC4	0	0	1	0	0	0	0	0	0	0	0	0	0	0	0	0	0	0	0	0	0	1
MUC5B	0	0	1	0	0	0	0	0	0	0	0	0	0	0	0	0	0	0	0	0	0	1
MYT1L	0	0	1	0	0	0	0	0	0	0	0	0	0	0	0	0	0	0	0	0	0	1
NEK10	0	0	1	0	0	0	0	0	0	0	0	0	0	0	0	0	0	0	0	0	0	1
NKAIN4	0	0	1	0	0	0	0	0	0	0	0	0	0	0	0	0	0	0	0	0	0	1
PGR	0	0	1	0	0	0	0	0	0	0	0	0	0	0	0	0	0	0	0	0	0	1
PIP4K2C	0	0	1	0	0	0	0	0	0	0	0	0	0	0	0	0	0	0	0	0	0	1
PIWIL1	0	0	1	0	0	0	0	0	0	0	0	0	0	0	0	0	0	0	0	0	0	1
PLK1	0	0	1	0	0	0	0	0	0	0	0	0	0	0	0	0	0	0	0	0	0	1
POLB	0	0	1	0	0	0	0	0	0	0	0	0	0	0	0	0	0	0	0	0	0	1
POLI	0	0	1	0	0	0	0	0	0	0	0	0	0	0	0	0	0	0	0	0	0	1
PPEF1	0	0	1	0	0	0	0	0	0	0	0	0	0	0	0	0	0	0	0	0	0	1
PQLC2	0	0	1	0	0	0	0	0	0	0	0	0	0	0	0	0	0	0	0	0	0	1
PRDM14	0	0	1	0	0	0	0	0	0	0	0	0	0	0	0	0	0	0	0	0	0	1
PRDM2	0	0	1	0	0	0	0	0	0	0	0	0	0	0	0	0	0	0	0	0	0	1
PRDM9	0	0	1	0	0	0	0	0	0	0	0	0	0	0	0	0	0	0	0	0	0	1
PRKAA1	0	0	1	0	0	0	0	0	0	0	0	0	0	0	0	0	0	0	0	0	0	1
PRKAA2	0	0	1	0	0	0	0	0	0	0	0	0	0	0	0	0	0	0	0	0	0	1
PRMT2	0	0	1	0	0	0	0	0	0	0	0	0	0	0	0	0	0	0	0	0	0	1
PRMT3	0	0	1	0	0	0	0	0	0	0	0	0	0	0	0	0	0	0	0	0	0	1
PRMT5	0	0	1	0	0	0	0	0	0	0	0	0	0	0	0	0	0	0	0	0	0	1
PRMT6	0	0	1	0	0	0	0	0	0	0	0	0	0	0	0	0	0	0	0	0	0	1
RAD54B	0	0	1	0	0	0	0	0	0	0	0	0	0	0	0	0	0	0	0	0	0	1
RAD54L2	0	0	1	0	0	0	0	0	0	0	0	0	0	0	0	0	0	0	0	0	0	1
RASA3	0	0	1	0	0	0	0	0	0	0	0	0	0	0	0	0	0	0	0	0	0	1
RASGFR2	0	0	1	0	0	0	0	0	0	0	0	0	0	0	0	0	0	0	0	0	0	1
ROR2	0	0	1	0	0	0	0	0	0	0	0	0	0	0	0	0	0	0	0	0	0	1
RPGR	0	0	1	0	0	0	0	0	0	0	0	0	0	0	0	0	0	0	0	0	0	1
SAAL1	0	0	1	0	0	0	0	0	0	0	0	0	0	0	0	0	0	0	0	0	0	1
SCGB1C1	0	0	1	0	0	0	0	0	0	0	0	0	0	0	0	0	0	0	0	0	0	1
SLC38A3	0	0	1	0	0	0	0	0	0	0	0	0	0	0	0	0	0	0	0	0	0	1
SMYD3	0	0	1	0	0	0	0	0	0	0	0	0	0	0	0	0	0	0	0	0	0	1
STK3	0	0	1	0	0	0	0	0	0	0	0	0	0	0	0	0	0	0	0	0	0	1
TARBP2	0	0	1	0	0	0	0	0	0	0	0	0	0	0	0	0	0	0	0	0	0	1
TBP	0	0	1	0	0	0	0	0	0	0	0	0	0	0	0	0	0	0	0	0	0	1
TLE6	0	0	1	0	0	0	0	0	0	0	0	0	0	0	0	0	0	0	0	0	0	1
TMEM82	0	0	1	0	0	0	0	0	0	0	0	0	0	0	0	0	0	0	0	0	0	1
TRAF7	0	0	1	0	0	0	0	0	0	0	0	0	0	0	0	0	0	0	0	0	0	1
TTC5	0	0	1	0	0	0	0	0	0	0	0	0	0	0	0	0	0	0	0	0	0	1
TTN	0	0	1	0	0	0	0	0	0	0	0	0	0	0	0	0	0	0	0	0	0	1
UBC	0	0	1	0	0	0	0	0	0	0	0	0	0	0	0	0	0	0	0	0	0	1
USH2A	0	0	1	0	0	0	0	0	0	0	0	0	0	0	0	0	0	0	0	0	0	1
WNT7A	0	0	1	0	0	0	0	0	0	0	0	0	0	0	0	0	0	0	0	0	0	1
YES1	0	0	1	0	0	0	0	0	0	0	0	0	0	0	0	0	0	0	0	0	0	1
ZFP36L1	0	0	1	0	0	0	0	0	0	0	0	0	0	0	0	0	0	0	0	0	0	1
ZMYND19	0	0	1	0	0	0	0	0	0	0	0	0	0	0	0	0	0	0	0	0	0	1
HSPH1	0	0	0	0	0	1	0	0	0	0	0	0	0	0	0	0	0	0	0	0	0	1
MAP4K3	0	0	0	0	0	1	0	0	0	0	0	0	0	0	0	0	0	0	0	0	0	1
SLC7A8	0	0	0	0	0	1	0	0	0	0	0	0	0	0	0	0	0	0	0	0	0	1
ZNF2	0	0	0	0	0	1	0	0	0	0	0	0	0	0	0	0	0	0	0	0	0	1
HNF1B	0	0	0	0	0	0	0	0	0	0	0	0	0	0	0	1	0	0	0	0	0	1
ABCB11	0	0	0	0	0	0	0	1	0	0	0	0	0	0	0	0	0	0	0	0	0	1
COL7A1	0	0	0	0	0	0	0	1	0	0	0	0	0	0	0	0	0	0	0	0	0	1
DOCK8	0	0	0	0	0	0	0	1	0	0	0	0	0	0	0	0	0	0	0	0	0	1
FAH	0	0	0	0	0	0	0	1	0	0	0	0	0	0	0	0	0	0	0	0	0	1
G6PC3	0	0	0	0	0	0	0	1	0	0	0	0	0	0	0	0	0	0	0	0	0	1
GBA	0	0	0	0	0	0	0	1	0	0	0	0	0	0	0	0	0	0	0	0	0	1
GJB2	0	0	0	0	0	0	0	1	0	0	0	0	0	0	0	0	0	0	0	0	0	1
HABP2	0	0	0	0	0	0	0	1	0	0	0	0	0	0	0	0	0	0	0	0	0	1
HAX1	0	0	0	0	0	0	0	1	0	0	0	0	0	0	0	0	0	0	0	0	0	1
HFE	0	0	0	0	0	0	0	1	0	0	0	0	0	0	0	0	0	0	0	0	0	1
HMBS	0	0	0	0	0	0	0	1	0	0	0	0	0	0	0	0	0	0	0	0	0	1
MTAP	0	0	0	0	0	0	0	1	0	0	0	0	0	0	0	0	0	0	0	0	0	1
RMRP	0	0	0	0	0	0	0	1	0	0	0	0	0	0	0	0	0	0	0	0	0	1
SERPINA1	0	0	0	0	0	0	0	1	0	0	0	0	0	0	0	0	0	0	0	0	0	1
SLC25A13	0	0	0	0	0	0	0	1	0	0	0	0	0	0	0	0	0	0	0	0	0	1
SRY	0	0	0	0	0	0	0	1	0	0	0	0	0	0	0	0	0	0	0	0	0	1
TGFBR1	0	0	0	0	0	0	0	1	0	0	0	0	0	0	0	0	0	0	0	0	0	1
TRIM37	0	0	0	0	0	0	0	1	0	0	0	0	0	0	0	0	0	0	0	0	0	1
UROD	0	0	0	0	0	0	0	1	0	0	0	0	0	0	0	0	0	0	0	0	0	1
PPP6C	0	0	0	0	0	0	0	0	0	1	0	0	0	0	0	0	0	0	0	0	0	1
RASA1	0	0	0	0	0	0	0	0	0	1	0	0	0	0	0	0	0	0	0	0	0	1
XRCC1	0	0	0	0	0	0	0	0	0	1	0	0	0	0	0	0	0	0	0	0	0	1

## Sheet: S Table 2
Company	Panel Name	Number of Genes	Number of Fusion Genes	Hereditary	Somatic	Use Case	Includes Hematologic Cancers	URL
Illumina	TruSight RNA Pan-Cancer Panel	1385	NA			Research	x	https://www.illumina.com/products/by-type/clinical-research-products/trusight-rna-pan-cancer.html
ThermoFisher Scientific	Ion Ampliseq™ Comprehensive Cancer Panel	409			x	Research	x	https://www.thermofisher.com/order/catalog/product/4477685
The Jackson Laboratory	JAX Cancer Treatment Profile™	357			x	Tumor profile (treatment focus)		https://www.jax.org/clinical-genomics/clinical-offerings/jax-cancer-treatment-profile
Foundation Medicine	FoundationOne	315	28		x	Tumor profile (treatment focus)		https://www.foundationmedicine.com/genomic-testing/foundation-one
Children's Hospital of Philadelphia	Comprehensive Solid Tumors Panel (Solid + Fusion)	237	106		x	Tumor profile	x	http://www.chop.edu/cancer-panels
Qiagen	Human Comprehensive Cancer GeneRead DNAseq Targeted Panel V2	160				NA	x	https://www.qiagen.com/us/shop/sample-technologies/dna/genomic-dna/generead-dnaseq-gene-panels-v2/?catno=NGHS-501X - orderinginformation
Blueprint Genetics	Comprehensive Hereditary Cancer Panel	146		x		Cancer susceptibility profile	x	https://blueprintgenetics.com/tests/panels/hereditary-cancer/comprehensive-hereditary-cancer-panel/
Children's Hospital of Philadelphia	Comprehensive Hereditary Cancer Gene Panel	128		x		Cancer susceptibility profile	x	http://www.chop.edu/cancer-panels
Integrated DNA Technologies	xGen® Pan-Cancer Panel	127			x	Tumor profile	x	https://www.idtdna.com/pages/products/nextgen/target-capture/xgen-lockdown-panels/xgen-pan-cancer-panel
Knight Diagnostic Laboratories	GeneTrails Comprehensive Solid Tumor Panel	124			x	Tumor profile (treatment focus)	?	https://www.ohsu.edu/custom/knight-diagnostic-labs/home/test-details?id=GeneTrails+Comprehensive+Solid+Tumor+Panel
Fulgent	Full Comprehensive Cancer Panel	123		x		Cancer susceptibility profile		https://www.fulgentgenetics.com/ComprehensiveCancer-Full
Invitae	Multi-Cancer Panel	83		x		Cancer susceptibility profile	x	https://www.invitae.com/en/physician/tests/01101/
Ambry Genetics	CustomNext-Cancer	68		x		Cancer susceptibility profile (custom)		http://www.ambrygen.com/clinician/genetic-testing/2/oncology/customnext-cancer
Paragon Genomics	CleanPlex™ Oncozoom Panel	65			x	Tumor profile (hotspots)		https://www.paragongenomics.com/product/cleanplex-oncozoom-panel/
University of Chicago	Comprehensive Hereditary Cancer Panel	54		x		Cancer susceptibility profile	x	http://dnatesting.uchicago.edu/tests/comprehensive-hereditary-cancer-panel
Centogene	CentoCancer®	56		x		Cancer susceptibility profile		https://www.centogene.com/?id=665 - c11368
GeneDx	Comprehensive Common Cancer Panel	46		x		Cancer susceptibility profile (common cancer)		https://www.genedx.com/test-catalog/available-tests/comprehensive-common-cancer-panel/
Otogenetics	Comprehensive Inherited Cancer Panel	39		x		Cancer susceptibility profile		http://www.otogenetics.com/products/clinical-genetic-testing/hereditary-cancer-risk-assessment/
Counsyl	Reliant™ Cancer Screen (Expanded Panel)	36		x		Cancer susceptibility profile		https://www.counsyl.com/services/reliant/conditions/
Quest Diagnostics	MYvantage® Hereditary Comprehensive Cancer Panel	34		x		Cancer susceptibility profile		https://www.questdiagnostics.com/testcenter/TestDetail.action?ntc=93768
Color Genomics	Hereditary Cancer Test	30		x		Cancer susceptibility profile		https://www.color.com/product/hereditary-cancer-genetic-test

## Sheet: S Table 3
Company	Panel	Number of Genes	Diseases
Illumina	TruSight RNA Pan-Cancer Panel	1385
ThermoFisher Scientific	Ion Ampliseq™ Comprehensive Cancer Panel	409
The Jackson Laboratory	JAX Cancer Treatment Profile™	357	organs/organ systems: thyroid, urinary system, adrenal, brain, breast, colon, connective tissue, endometrium, esophagus, eye, gallbladder, gastrointestinal, head and neck, kidney, liver, lung, nervous system, ovaries, pancreas, prostate, skin
Foundation Medicine	FoundationOne	316
Children's Hospital of Philadelphia	Comprehensive Solid Tumors Panel (Solid + Fusion)	237
Qiagen	Human Comprehensive Cancer GeneRead DNAseq Targeted Panel V2	160
Blueprint Genetics	Comprehensive Hereditary Cancer Panel	146	pituitary adenoma, neuroblastoma, thrombocytopenia, gardner syndrome, desmoid disease, familial adenomatous polyposis, breast cancer, ataxia telangiectasia, oligodontia-colorectal cancer syndrome, tumor predisposition syndrome, breast cancer, bloom syndrome, juvenile intestinal polyposis, LEOPARD syndrome, noonan syndrome, cardiofaciocutaneous syndrome, pancreatic cancer, ovarian cancer, fanconi …
Children's Hospital of Philadelphia	Comprehensive Hereditary Cancer Gene Panel	128
Integrated DNA Technologies	xGen® Pan-Cancer Panel	127	breast adenocarcinoma, lung adenocarcinoma, lung squamous cell carcinoma, uterine corpus endometrial carcinoma, colorectal carcinoma, rectal carcinoma, bladder urothelial carcinoma, kidney renal clear cell carcinoma, ovarian serous carcinoma, acute myeloid leukemia
Knight Diagnostic Laboratories	GeneTrails Comprehensive Solid Tumor Panel	124
Fulgent	Full Comprehensive Cancer Panel	123	breast cancer, nervous system cancers, neuroblastomas, brain tumors, pineoblastomas, pituitary blastomas, familial schwannomatosis, multiple endocrine neoplasia, ependymomas, neurofibromatosis types 1 and 2, tuberous sclerosis complex, neurofibromas, peripheral nerve sheath tumors, schwannomas, meningiomas, astrocytomas, medulloblastoma, subependymal nodules, subependymal nodules, subependymal gi…
Invitae	Multi-Cancer Panel	83	breast, ovarian cancer, uterine cancer, colorectal cancer, gastric cancer, pancreatic cancer, thyroid cancer, paraganglioma/pheochromocytoma, hyperparathyroidism, renal/urinary tract cancer, prostate cancer, melanoma, basal cell nevus syndrome, brain/nervous system cancer, sarcoma, myelodysplastic syndrome/leukemia
Ambry Genetics	CustomNext-Cancer	68
Paragon Genomics	CleanPlex™ Oncozoom Panel	65
University of Chicago	Comprehensive Hereditary Cancer Panel	54	includes (but not limited to): familial myelodysplastic syndrome/acute leukemia, breast cancer, colorectal cancer, pancreatic cancer, pheochromocytoma and paranglioma, von Hippel-Lindau disease, melanoma, thyroid cancer, mesothelioma
Centogene	CentoCancer®	49	breast cancer, ovarian cancer, colorectal cancer, gastric cancer, bowel cancer, endometrial cancer, pancreatic cancer, melanoma, renal cancer, prostate cancer
GeneDx	Comprehensive Common Cancer Panel	46	familial adenomatous polyposis, breast cancer, colorectal cancer, pancreatic cancer, ataxia telangiectasia, melanoma, renal cancer, mesothelioma, ovarian cancer, juvenile polyposis syndrome, hereditary breast and ovarian cancer syndrome, prostate cancer, endometrial cancer, fanconi anemia, hereditary diffuse gastric cancer syndrome, prostate cancer, familial atypical multiple mole melanoma syndro…
Otogenetics	Comprehensive Inherited Cancer Panel	39	includes (but not limited to): breast cancer, ovarian cancer, endometrial cancer, colorectal cancer, lynch syndrome, gastric cancer, melanoma, pancreatic cancer, polyposis, renal cancer, thyroid/parathyroid cancer, uterine cancer
Counsyl	Reliant™ Cancer Screen (Expanded Panel)	36	breast cancer, ovarian cancer, endometrial cancer, colorectal cancer, pacreatic cancer, gastric cancer, prostate cancer, thyroid cancer, melanoma, neuroendocrine cancer
Quest Diagnostics	MYvantage® Hereditary Comprehensive Cancer Panel	34	Includes (but not limited to): breast cancer, colorectal cancer, endometrial cancer, ovarian cancer, pancreatic cancer, prostate cancer, rectal cancer, neuroendocrine cancer, stomach cancer
Color Genomics	Hereditary Cancer Test	30	breast cancer, ovarian cancer, colorectal cancer, melanoma, pancreatic cancer, prostate cancer, uterine cancer, stomach cancer

## Sheet: S Table 4A
SUM	123	68	56	46	39	36	34	30
GENE	Fulgent	Ambry Genetics	Centogene	GeneDx	Otogenetics	Counsyl	Quest Diagnostics	Color Genomics	SUM
	Full Comprehensive Cancer Panel	CustomNext-Cancer	CentoCancer®	Comprehensive Common Cancer Panel	Comprehensive Inherited Cancer Panel	Reliant™ Cancer Screen (Expanded Panel)	MYvantage® Hereditary Comprehensive Cancer Panel	Hereditary Cancer Test
APC	1	1	1	1	1	1	1	1	8
ATM	1	1	1	1	1	1	1	1	8
CDKN2A	1	1	1	1	1	1	1	1	8
CDH1	1	1	1	1	1	1	1	1	8
BRCA1	1	1	1	1	1	1	1	1	8
MLH1	1	1	1	1	1	1	1	1	8
PTEN	1	1	1	1	1	1	1	1	8
SMAD4	1	1	1	1	1	1	1	1	8
STK11	1	1	1	1	1	1	1	1	8
TP53	1	1	1	1	1	1	1	1	8
BRIP1	1	1	1	1	1	1	1	1	8
CHEK2	1	1	1	1	1	1	1	1	8
MSH6	1	1	1	1	1	1	1	1	8
BRCA2	1	1	1	1	1	1	1	1	8
MSH2	1	1	1	1	1	1	1	1	8
CDK4	1	1	1	1	1	1	1	1	8
MUTYH	1	1	1	1	1	1	1	1	8
PALB2	1	1	1	1	1	1	1	1	8
BARD1	1	1	1	1	1	1	1	1	8
PMS2	1	1	1	1	1	1	1	1	8
NBN	1	1	1	1	1	1	1	1	8
BMPR1A	1	1	1	1	1	1	1	1	8
RAD51C	1	1	1	1	1	1	1	1	8
EPCAM	1	1	1	1	1	1	1	1	8
RAD51D	1	1	1	1	1	1	1	1	8
VHL	1	1	1	1	1	1	1	0	7
POLD1	1	1	1	1	0	1	1	1	7
POLE	1	1	1	1	0	1	1	1	7
RET	1	1	1	0	1	1	1	0	6
MEN1	1	1	1	0	1	1	1	0	6
SDHB	1	1	1	1	0	1	1	0	6
SDHC	1	1	1	1	0	1	1	0	6
NF1	1	1	0	1	1	0	1	0	5
MET	1	1	1	1	1	0	0	0	5
SDHD	1	1	1	1	0	0	1	0	5
RAD50	1	1	1	0	1	1	0	0	5
MRE11A	1	1	1	0	1	1	0	0	5
MITF	1	1	1	1	0	0	0	1	5
BAP1	1	1	0	1	0	0	0	1	4
TSC1	1	1	1	1	0	0	0	0	4
FANCC	1	1	0	1	1	0	0	0	4
FLCN	1	1	1	1	0	0	0	0	4
PTCH1	1	1	1	0	1	0	0	0	4
SDHA	1	1	1	0	0	1	0	0	4
FH	1	1	1	1	0	0	0	0	4
TSC2	1	1	1	1	0	0	0	0	4
POT1	1	1	1	1	0	0	0	0	4
HOXB13	1	1	1	1	0	0	0	0	4
BLM	1	1	1	0	0	0	0	0	3
SDHAF2	1	1	1	0	0	0	0	0	3
XRCC2	1	1	1	0	0	0	0	0	3
GREM1	0	1	0	0	0	1	0	1	3
NTHL1	0	1	1	1	0	0	0	0	3
ALK	1	1	0	0	0	0	0	0	2
HRAS	1	0	0	0	1	0	0	0	2
RB1	1	1	0	0	0	0	0	0	2
SMARCB1	1	1	0	0	0	0	0	0	2
CDKN1B	1	1	0	0	0	0	0	0	2
NF2	1	1	0	0	0	0	0	0	2
SMARCA4	1	1	0	0	0	0	0	0	2
WT1	1	0	1	0	0	0	0	0	2
PRKAR1A	1	1	0	0	0	0	0	0	2
SUFU	1	1	0	0	0	0	0	0	2
DICER1	1	1	0	0	0	0	0	0	2
PHOX2B	1	1	0	0	0	0	0	0	2
MAX	1	1	0	0	0	0	0	0	2
TMEM127	1	1	0	0	0	0	0	0	2
AXIN2	1	0	0	1	0	0	0	0	2
SMARCE1	1	1	0	0	0	0	0	0	2
PRSS1	1	0	1	0	0	0	0	0	2
AIP	1	1	0	0	0	0	0	0	2
GALNT12	1	1	0	0	0	0	0	0	2
MC1R	1	0	1	0	0	0	0	0	2
KIT	1	0	0	0	0	0	0	0	1
PDGFRA	1	0	0	0	0	0	0	0	1
GATA2	1	0	0	0	0	0	0	0	1
RUNX1	1	0	0	0	0	0	0	0	1
CDC73	1	0	0	0	0	0	0	0	1
FANCA	1	0	0	0	0	0	0	0	1
TERT	1	0	0	0	0	0	0	0	1
CEBPA	1	0	0	0	0	0	0	0	1
CYLD	1	0	0	0	0	0	0	0	1
ERCC2	1	0	0	0	0	0	0	0	1
FANCG	1	0	0	0	0	0	0	0	1
ERCC5	1	0	0	0	0	0	0	0	1
RAD51	0	0	0	0	1	0	0	0	1
BUB1B	1	0	0	0	0	0	0	0	1
DDB2	1	0	0	0	0	0	0	0	1
XPC	1	0	0	0	0	0	0	0	1
RECQL4	1	0	0	0	0	0	0	0	1
WRN	1	0	0	0	0	0	0	0	1
GPC3	1	0	0	0	0	0	0	0	1
ERCC3	1	0	0	0	0	0	0	0	1
ERCC4	1	0	0	0	0	0	0	0	1
EXT1	1	0	0	0	0	0	0	0	1
EXT2	1	0	0	0	0	0	0	0	1
XPA	1	0	0	0	0	0	0	0	1
CDKN1C	1	0	0	0	0	0	0	0	1
DIS3L2	1	0	0	0	0	0	0	0	1
DKC1	1	0	0	0	0	0	0	0	1
POLH	1	0	0	0	0	0	0	0	1
EZH2	1	0	0	0	0	0	0	0	1
HNF1A	0	0	1	0	0	0	0	0	1
ATR	1	0	0	0	0	0	0	0	1
FANCD2	1	0	0	0	0	0	0	0	1
FANCF	1	0	0	0	0	0	0	0	1
NTRK1	0	0	0	0	1	0	0	0	1
FANCE	1	0	0	0	0	0	0	0	1
TERC	1	0	0	0	0	0	0	0	1
ERCC1	1	0	0	0	0	0	0	0	1
FANCL	1	0	0	0	0	0	0	0	1
FANCM	1	0	0	0	0	0	0	0	1
PMS1	0	0	1	0	0	0	0	0	1
FANCB	1	0	0	0	0	0	0	0	1
FANCI	1	0	0	0	0	0	0	0	1
SLX4	1	0	0	0	0	0	0	0	1
LZTR1	1	0	0	0	0	0	0	0	1
MLH3	1	0	0	0	0	0	0	0	1
TINF2	1	0	0	0	0	0	0	0	1
CASR	1	0	0	0	0	0	0	0	1
CTC1	1	0	0	0	0	0	0	0	1
EGLN1	1	0	0	0	0	0	0	0	1
FAN1	1	0	0	0	0	0	0	0	1
KIF1B	1	0	0	0	0	0	0	0	1
NHP2	1	0	0	0	0	0	0	0	1
NOP10	1	0	0	0	0	0	0	0	1
PTCH2	1	0	0	0	0	0	0	0	1
TYR	1	0	0	0	0	0	0	0	1
WRAP53	1	0	0	0	0	0	0	0	1
ELAC2	0	0	0	0	1	0	0	0	1
PALLD	0	0	0	0	1	0	0	0	1
RECQL	0	0	0	1	0	0	0	0	1
SCG5	0	0	0	1	0	0	0	0	1
XRCC3	0	0	1	0	0	0	0	0	1
HNF1B	0	0	1	0	0	0	0	0	1

## Sheet: S Table 4B
Number of Genes	128	127	81	73	56	55	47	34
Company	Children's Hospital of Philadelphia	Fulgent	Ambry Genetics	NeoGenomics	Centogene	Otogenetics	GeneDx	Quest Diagnostics
GENE	Comprehensive Hereditary Cancer Gene Panel	Full Comprehensive Cancer Panel	CustomNext - Cancer	Comprehensive Hereditary Cancer Panel	CentoCancer®	Extended Comprehensive Inherited Cancer Gene Tests	OncoGeneDx: Comprehensive Common Cancer Panel	MYvantage® Hereditary Comprehensive Cancer Panel	SUM
APC	1	1	1	1	1	1	1	1	8
ATM	1	1	1	1	1	1	1	1	8
CDH1	1	1	1	1	1	1	1	1	8
CDKN2A	1	1	1	1	1	1	1	1	8
CHEK2	1	1	1	1	1	1	1	1	8
PTEN	1	1	1	1	1	1	1	1	8
SMAD4	1	1	1	1	1	1	1	1	8
STK11	1	1	1	1	1	1	1	1	8
TP53	1	1	1	1	1	1	1	1	8
VHL	1	1	1	1	1	1	1	1	8
BRCA1	1	1	1	1	1	1	1	1	8
BRIP1	1	1	1	1	1	1	1	1	8
CDK4	1	1	1	1	1	1	1	1	8
MLH1	1	1	1	1	1	1	1	1	8
MSH2	1	1	1	1	1	1	1	1	8
MSH6	1	1	1	1	1	1	1	1	8
PALB2	1	1	1	1	1	1	1	1	8
BRCA2	1	1	1	1	1	1	1	1	8
MUTYH	1	1	1	1	1	1	1	1	8
PMS2	1	1	1	1	1	1	1	1	8
BARD1	1	1	1	1	1	1	1	1	8
NBN	1	1	1	1	1	1	1	1	8
RAD51C	1	1	1	1	1	1	1	1	8
RAD51D	1	1	1	1	1	1	1	1	8
BMPR1A	1	1	1	1	1	1	1	1	8
EPCAM	1	1	1	1	1	1	1	1	8
POLD1	1	1	1	1	1	1	1	1	8
POLE	1	1	1	1	1	1	1	1	8
MEN1	1	1	1	1	1	1	0	1	7
RET	1	1	1	1	1	1	0	1	7
SDHB	1	1	1	1	1	0	1	1	7
SDHC	1	1	1	1	1	0	1	1	7
SDHD	1	1	1	1	1	0	1	1	7
BAP1	1	1	1	1	0	1	1	0	6
NF1	1	1	1	0	0	1	1	1	6
MET	1	1	1	0	1	1	1	0	6
HOXB13	0	1	1	1	1	1	1	0	6
TSC1	1	1	1	0	1	0	1	0	5
FH	1	1	1	0	1	0	1	0	5
TSC2	1	1	1	0	1	0	1	0	5
FLCN	1	1	1	0	1	0	1	0	5
FANCC	1	1	1	0	0	1	1	0	5
PRSS1	1	1	1	1	1	0	0	0	5
RAD50	0	1	1	1	1	1	0	0	5
MITF	0	1	1	0	1	1	1	0	5
GREM1	0	1	1	1	0	1	1	0	5
MRE11A	0	1	1	1	1	1	0	0	5
KIT	1	1	1	0	0	1	0	0	4
PDGFRA	1	1	1	0	0	1	0	0	4
PTCH1	1	1	1	0	1	0	0	0	4
WT1	1	1	0	1	1	0	0	0	4
RB1	1	1	1	0	0	1	0	0	4
SMARCA4	1	1	1	0	0	1	0	0	4
SDHA	1	1	1	0	1	0	0	0	4
BLM	1	1	1	0	1	0	0	0	4
CEBPA	1	1	0	1	0	1	0	0	4
DICER1	1	1	1	0	0	1	0	0	4
SDHAF2	1	1	1	0	1	0	0	0	4
AXIN2	1	1	1	0	0	0	1	0	4
POT1	0	1	1	0	1	0	1	0	4
XRCC2	0	1	1	1	1	0	0	0	4
NTHL1	0	1	1	0	1	0	1	0	4
ALK	1	1	1	0	0	0	0	0	3
EGFR	1	0	1	0	0	1	0	0	3
NF2	1	1	1	0	0	0	0	0	3
SMARCB1	1	1	1	0	0	0	0	0	3
CDC73	1	1	1	0	0	0	0	0	3
GATA2	1	1	0	1	0	0	0	0	3
RUNX1	1	1	0	1	0	0	0	0	3
CDKN1B	1	1	1	0	0	0	0	0	3
PRKAR1A	1	1	1	0	0	0	0	0	3
SUFU	1	1	1	0	0	0	0	0	3
TERT	1	1	0	1	0	0	0	0	3
MAX	1	1	1	0	0	0	0	0	3
TMEM127	1	1	1	0	0	0	0	0	3
PHOX2B	1	1	1	0	0	0	0	0	3
RAD51	1	0	0	1	0	1	0	0	3
SMARCE1	1	1	1	0	0	0	0	0	3
CTNNA1	0	1	1	1	0	0	0	0	3
GALNT12	0	1	1	1	0	0	0	0	3
HRAS	1	1	0	0	0	0	0	0	2
FANCA	1	1	0	0	0	0	0	0	2
CYLD	1	1	0	0	0	0	0	0	2
ETV6	1	0	0	1	0	0	0	0	2
BUB1B	1	1	0	0	0	0	0	0	2
ERCC2	1	1	0	0	0	0	0	0	2
ERCC5	1	1	0	0	0	0	0	0	2
FANCG	1	1	0	0	0	0	0	0	2
DDB2	1	1	0	0	0	0	0	0	2
ERCC4	1	1	0	0	0	0	0	0	2
GPC3	1	1	0	0	0	0	0	0	2
RECQL4	1	1	0	0	0	0	0	0	2
WRN	1	1	0	0	0	0	0	0	2
XPC	1	1	0	0	0	0	0	0	2
ERCC3	1	1	0	0	0	0	0	0	2
DIS3L2	1	1	0	0	0	0	0	0	2
EXT1	1	1	0	0	0	0	0	0	2
EXT2	1	1	0	0	0	0	0	0	2
XPA	1	1	0	0	0	0	0	0	2
CDKN1C	1	1	0	0	0	0	0	0	2
DKC1	1	1	0	0	0	0	0	0	2
POLH	1	1	0	0	0	0	0	0	2
ATR	0	1	0	1	0	0	0	0	2
TERC	0	1	0	1	0	0	0	0	2
AIP	0	1	1	0	0	0	0	0	2
MC1R	0	1	0	0	1	0	0	0	2
CASR	0	1	1	0	0	0	0	0	2
NTRK1	0	0	0	1	0	1	0	0	2
PTPN11	1	0	0	0	0	0	0	0	1
CBL	1	0	0	0	0	0	0	0	1
IKZF1	1	0	0	0	0	0	0	0	1
PAX5	1	0	0	0	0	0	0	0	1
MPL	1	0	0	0	0	0	0	0	1
FAS	1	0	0	0	0	0	0	0	1
SBDS	1	0	0	0	0	0	0	0	1
RHBDF2	1	0	0	0	0	0	0	0	1
SOS1	1	0	0	0	0	0	0	0	1
STAT3	1	0	0	0	0	0	0	0	1
MTAP	1	0	0	0	0	0	0	0	1
WAS	1	0	0	0	0	0	0	0	1
DDX41	1	0	0	0	0	0	0	0	1
CEBPE	1	0	0	0	0	0	0	0	1
ITK	1	0	0	0	0	0	0	0	1
SH2D1A	1	0	0	0	0	0	0	0	1
ELANE	1	0	0	0	0	0	0	0	1
FAH	1	0	0	0	0	0	0	0	1
HFE	1	0	0	0	0	0	0	0	1
TGFBR1	1	0	0	0	0	0	0	0	1
UROD	1	0	0	0	0	0	0	0	1
ARID5B	1	0	0	0	0	0	0	0	1
ABCB11	1	0	0	0	0	0	0	0	1
COL7A1	1	0	0	0	0	0	0	0	1
DOCK8	1	0	0	0	0	0	0	0	1
G6PC3	1	0	0	0	0	0	0	0	1
GBA	1	0	0	0	0	0	0	0	1
GJB2	1	0	0	0	0	0	0	0	1
HABP2	1	0	0	0	0	0	0	0	1
HAX1	1	0	0	0	0	0	0	0	1
HMBS	1	0	0	0	0	0	0	0	1
RMRP	1	0	0	0	0	0	0	0	1
SERPINA1	1	0	0	0	0	0	0	0	1
SLC25A13	1	0	0	0	0	0	0	0	1
SRY	1	0	0	0	0	0	0	0	1
TRIM37	1	0	0	0	0	0	0	0	1
EZH2	0	1	0	0	0	0	0	0	1
FANCD2	0	1	0	0	0	0	0	0	1
FANCE	0	1	0	0	0	0	0	0	1
FANCF	0	1	0	0	0	0	0	0	1
FANCL	0	1	0	0	0	0	0	0	1
FANCM	0	1	0	0	0	0	0	0	1
ERCC1	0	1	0	0	0	0	0	0	1
FANCB	0	1	0	0	0	0	0	0	1
FANCI	0	1	0	0	0	0	0	0	1
SLX4	0	1	0	0	0	0	0	0	1
MLH3	0	1	0	0	0	0	0	0	1
TINF2	0	1	0	0	0	0	0	0	1
LZTR1	0	1	0	0	0	0	0	0	1
KIF1B	0	1	0	0	0	0	0	0	1
PTCH2	0	1	0	0	0	0	0	0	1
EGLN1	0	1	0	0	0	0	0	0	1
CTC1	0	1	0	0	0	0	0	0	1
FAN1	0	1	0	0	0	0	0	0	1
NHP2	0	1	0	0	0	0	0	0	1
NOP10	0	1	0	0	0	0	0	0	1
SLC45A2	0	1	0	0	0	0	0	0	1
TYR	0	1	0	0	0	0	0	0	1
WRAP53	0	1	0	0	0	0	0	0	1
MSH3	0	0	1	0	0	0	0	0	1
CPA1	0	0	1	0	0	0	0	0	1
CFTR	0	0	1	0	0	0	0	0	1
CTRC	0	0	1	0	0	0	0	0	1
SPINK1	0	0	1	0	0	0	0	0	1
AKT1	0	0	0	1	0	0	0	0	1
PIK3CA	0	0	0	1	0	0	0	0	1
CHEK1	0	0	0	1	0	0	0	0	1
PPM1D	0	0	0	1	0	0	0	0	1
MYH11	0	0	0	1	0	0	0	0	1
MYH9	0	0	0	1	0	0	0	0	1
TP53BP1	0	0	0	1	0	0	0	0	1
FAM175A	0	0	0	1	0	0	0	0	1
GEN1	0	0	0	1	0	0	0	0	1
KLLN	0	0	0	1	0	0	0	0	1
MYH1	0	0	0	1	0	0	0	0	1
MYH2	0	0	0	1	0	0	0	0	1
MYH3	0	0	0	1	0	0	0	0	1
MYH4	0	0	0	1	0	0	0	0	1
MYH6	0	0	0	1	0	0	0	0	1
MYH7	0	0	0	1	0	0	0	0	1
MYH8	0	0	0	1	0	0	0	0	1
MYH10	0	0	0	1	0	0	0	0	1
MYH13	0	0	0	1	0	0	0	0	1
MYH14	0	0	0	1	0	0	0	0	1
MYH15	0	0	0	1	0	0	0	0	1
HNF1A	0	0	0	0	1	0	0	0	1
PMS1	0	0	0	0	1	0	0	0	1
XRCC3	0	0	0	0	1	0	0	0	1
HNF1B	0	0	0	0	1	0	0	0	1
BRAF	0	0	0	0	0	1	0	0	1
YAP1	0	0	0	0	0	1	0	0	1
PALLD	0	0	0	0	0	1	0	0	1
ELAC2	0	0	0	0	0	1	0	0	1
HER2	0	0	0	0	0	1	0	0	1
HRAS1	0	0	0	0	0	1	0	0	1
PTCH	0	0	0	0	0	1	0	0	1
RECQL	0	0	0	0	0	0	1	0	1
SCG5	0	0	0	0	0	0	1	0	1

## Sheet: S Table 4C
Company	Panel Name	Number of Genes 2018	Number of Genes 2019	Increase	Percent Increase
Knight Diagnostic Laboratories	GeneTrails Comprehensive Solid Tumor Panel	124	225	101	81.4516
Children's Hospital of Philadelphia	Comprehensive Solid Tumors Panel (Solid + Fusion)	237	306	69	29.1139
Otogenetics	Comprehensive Inherited Cancer Panel	39	55	16	41.0256
Ambry Genetics	CustomNext-Cancer	68	81	13	19.1176
Foundation Medicine	FoundationOne	315	324	9	2.85714
Fulgent	Full Comprehensive Cancer Panel	123	127	4	3.25203
University of Chicago	Comprehensive Hereditary Cancer Panel	54	58	4	7.40741
Illumina	TruSight RNA Pan-Cancer Panel	1385	1385	0	0
ThermoFisher Scientific	Ion Ampliseq™ Comprehensive Cancer Panel	409	409	0	0
The Jackson Laboratory	JAX Cancer Treatment Profile™	357	357	0	0
Qiagen	Human Comprehensive Cancer GeneRead DNAseq Targeted Panel V2	160	160	0	0
Blueprint Genetics	Comprehensive Hereditary Cancer Panel	146	146	0	0
Children's Hospital of Philadelphia	Comprehensive Hereditary Cancer Gene Panel	128	128	0	0
Integrated DNA Technologies	xGen® Pan-Cancer Panel	127	127	0	0
Invitae	Multi-Cancer Panel	83	83	0	0
Centogene	CentoCancer®	56	56	0	0
GeneDx	Comprehensive Common Cancer Panel	47	47	0	0
Quest Diagnostics	MYvantage® Hereditary Comprehensive Cancer Panel	34	34	0	0

## Sheet: S Table 5
Description	List of the panels that contain the gene	Number of panels that contain the gene	total PMIDs matching gene in title/abstract	total PMIDs matching gene in full text	Total number of sentences mentioning the gene from the top 100 prioritized PMIDs	Number of matches to respective keywords in sentences mentioning the gene from the top 100 prioritized PMIDs as a percentage of the total sentence count				Total number of matches to respective keywords in sentences mentioning the gene from the top 100 prioritized PMIDs				top 10 prioritized pmids with title
Keywords						variant, mutation, missense, nonsense, non-sense, splice, synonymous, nonsynonymous, splicing, mutated, vus, vous, stop loss, loss of function, lof, gain of function, single nucleotide polymorphism, snp	expression, upregulated, upregulation, up-regulated, up-regulation, downregulated, downregulation, down-regulated, down-regulation	cnv, deletion, duplication, repeat expansion, aneuploidy, copy number, indel, trinucleotide expansion, trinucleotide repeat	chimeric, fusion, inversion, transolcation, structural alteration, rearrangement, breakpoint, break-point	variant, mutation, missense, nonsense, non-sense, splice, synonymous, nonsynonymous, splicing, mutated, vus, vous, stop loss, loss of function, lof, gain of function, single nucleotide polymorphism, snp	expression, upregulated, upregulation, up-regulated, up-regulation, downregulated, downregulation, down-regulated, down-regulation	cnv, deletion, duplication, repeat expansion, aneuploidy, copy number, indel, trinucleotide expansion, trinucleotide repeat	chimeric, fusion, inversion, transolcation, structural alteration, rearrangement, breakpoint, break-point
Gene	Panels With Gene	Number Panels With Gene	Abstract Count	Full Text Count	Total Sentence Count	Mutation	Expression	Copy Number Variation	Fusion	Mutation	Expression	Copy Number Variation	Fusion	pmid_1	title_1	pmid_2	title_2	pmid_3	title_3	pmid_4	title_4	pmid_5	title_5	pmid_6	title_6	pmid_7	title_7	pmid_8	title_8	pmid_9	title_9	pmid_10	title_10
FANCA	Fulgent	1	21236	22656	419	22.1957	5.48926	7.87589	0.238663	93	23	33	1	12637330	Acquired FANCA dysfunction and cytogenetic instability in adult acute myelogenous leukemia.	15591268	Genetics of the FANCA gene in familial pancreatic cancer.	21236561	Screening for large genomic rearrangements in the FANCA gene reveals extensive deletion in a Finnish breast cancer family.	15860134	A novel duplication polymorphism in the FANCA promoter and its association with breast and ovarian cancer.	23021409	Polymorphic variations in the FANCA gene in high-risk non-BRCA1/2 breast cancer individuals from the French Canadian population.	26109920	Hypersensitivity to chemoradiation in FANCA carrier with cervical carcinoma-A case report and review of the literature.	28440412	A rare FANCA gene variation as a breast cancer susceptibility allele in an Iranian population.	15286780	Cancer genes and the pathways they control.	22588877	The cBio cancer genomics portal: an open platform for exploring multidimensional cancer genomics data.	21633166	Identification of human triple-negative breast cancer subtypes and preclinical models for selection of targeted therapies.	.
NTRK1	Otogenetics	1	8923	31927	2084	9.16507	13.1958	1.2476	32.7735	191	275	26	683	10741739	Pattern of radiation-induced RET and NTRK1 rearrangements in 191 post-chernobyl papillary thyroid carcinomas: biological, phenotypic, and clinical implications.	24162815	Oncogenic and drug-sensitive NTRK1 rearrangements in lung cancer.	8626874	Age-related activation of the tyrosine kinase receptor protooncogenes RET and NTRK1 in papillary thyroid carcinoma.	9516975	RET/NTRK1 rearrangements in thyroid gland tumors of the papillary carcinoma family: correlation with clinicopathological features.	12652644	RET and NTRK1 proto-oncogenes in human diseases.	7590742	A sequence analysis of the genomic regions involved in the rearrangements between TPM3 and NTRK1 genes producing TRK oncogenes in papillary thyroid carcinomas.	16242838	Oncogenic rearrangements of the NTRK1/NGF receptor.	17143529	Tyrosine kinase inhibitor CEP-701 blocks the NTRK1/NGF receptor and limits the invasive capability of prostate cancer cells in vitro.	8288244	Characterization of the NTRK1 genomic region involved in chromosomal rearrangements generating TRK oncogenes.	10027004	Rearrangements of RET and NTRK1 tyrosine kinase receptors in papillary thyroid carcinomas.	.
KIT	Fulgent	1	8641	71478	6997	43.1756	16.993	4.68772	0.614549	3021	1189	328	43	9438854	Gain-of-function mutations of c-kit in human gastrointestinal stromal tumors.	2458842	The dominant-white spotting (W) locus of the mouse encodes the c-kit proto-oncogene.	2457811	The proto-oncogene c-kit encoding a transmembrane tyrosine kinase receptor maps to the mouse W locus.	16908931	Somatic activation of KIT in distinct subtypes of melanoma.	1698553	Identification of a ligand for the c-kit proto-oncogene.	7479840	Identification of a point mutation in the catalytic domain of the protooncogene c-kit in peripheral blood mononuclear cells of patients who have mastocytosis with an associated hematologic disorder.	7691885	Identification of mutations in the coding sequence of the proto-oncogene c-kit in a human mast cell leukemia cell line causing ligand-independent activation of c-kit product.	18235122	Phase III randomized, intergroup trial assessing imatinib mesylate at two dose levels in patients with unresectable or metastatic gastrointestinal stromal tumors expressing the kit receptor tyrosine kinase: S0033.	11896121	Inhibition of KIT tyrosine kinase activity: a novel molecular approach to the treatment of KIT-positive malignancies.	2456920	Primary structure of c-kit: relationship with the CSF-1/PDGF receptor kinase family--oncogenic activation of v-kit involves deletion of extracellular domain and C terminus.	.
TYR	Fulgent	1	8486	24103	742	8.3558	9.16442	0.404313	0.539084	62	68	3	4	18488027	ASIP and TYR pigmentation variants associate with cutaneous melanoma and basal cell carcinoma.	22464347	MC1R, SLC45A2 and TYR genetic variants involved in melanoma susceptibility in southern European populations: results from a meta-analysis.	8382353	Melanocyte culture lines from Tyr-SV40E transgenic mice: models for the molecular genetic evolution of malignant melanoma.	16087843	Spontaneous uveal amelanotic melanoma in transgenic Tyr-RAS+ Ink4a/Arf-/- mice.	28337140	Antioxidant and Anti-tyrosinase Activities of Phenolic Extracts from Rape Bee Pollen and Inhibitory Melanogenesis by cAMP/MITF/TYR Pathway in B16 Mouse Melanoma Cells.	17987514	Two cases of uveal amelanotic melanoma in transgenic Tyr-HRAS+ Ink4a/Arf heterozygous mice.	15577330	Inhibition of melanoma growth after treatment with dendritic cells in a Tyr-SV40E murine model requires CD4+ T cells but not CD8+ T cells.	29509689	Novel Furocoumarin Derivatives Stimulate Melanogenesis in B16 Melanoma Cells by Up-Regulation of MITF and TYR Family via Akt/GSK3Î²/Î²-Catenin Signaling Pathways.	19917835	Final version of 2009 AJCC melanoma staging and classification.	15308095	The immunobiology of cancer immunosurveillance and immunoediting.	.
TERT	Fulgent	1	7073	21350	6520	62.4233	22.1472	1.5184	0.276074	4070	1444	99	18	19151717	Sequence variants at the TERT-CLPTM1L locus associate with many cancer types.	9620778	Expression of TERT in early premalignant lesions and a subset of cells in normal tissues.	26061753	Glioma Groups Based on 1p/19q, IDH, and TERT Promoter Mutations in Tumors.	23887589	Frequency of TERT promoter mutations in human cancers.	23535731	Multiple independent variants at the TERT locus are associated with telomere length and risks of breast and ovarian cancer.	20543847	Variants near DMRT1, TERT and ATF7IP are associated with testicular germ cell cancer.	23766237	Highly prevalent TERT promoter mutations in aggressive thyroid cancers.	25024077	BRAF V600E and TERT promoter mutations cooperatively identify the most aggressive papillary thyroid cancer with highest recurrence.	22037553	A common variant at the TERT-CLPTM1L locus is associated with estrogen receptor-negative breast cancer.	23764841	Upregulating mutations in the TERT promoter commonly occur in adult malignant gliomas and are strongly associated with total 1p19q loss.	.
FANCD2	Fulgent	1	6969	9931	1599	10.0688	17.0106	0.437774	0.250156	161	272	7	4	19428384	Acetaldehyde stimulates FANCD2 monoubiquitination, H2AX phosphorylation, and BRCA1 phosphorylation in human cells in vitro: implications for alcohol-related carcinogenesis.	23633493	Regulation of FANCD2 by the mTOR pathway contributes to the resistance of cancer cells to DNA double-strand breaks.	17333336	Loss of expression of FANCD2 protein in sporadic and hereditary breast cancer.	15107617	Functional screen of the fanconi anemia pathway in cancer cells by Fancd2 immunoblot.	15886296	Repeated sequences in CASPASE-5 and FANCD2 but not NF1 are targets for mutation in microsatellite-unstable acute leukemia/myelodysplastic syndrome.	17096012	A novel Leu153Ser mutation of the Fanconi anemia FANCD2 gene is associated with severe chemotherapy toxicity in a pediatric T-cell acute lymphoblastic leukemia.	23063585	Assessment of FANCD2 nuclear foci formation in paraffin-embedded tumors: a potential patient-enrichment strategy for treatment with DNA interstrand crosslinking agents.	23852546	mTOR kinase inhibitor sensitizes T-cell lymphoblastic leukemia for chemotherapy-induced DNA damage via suppressing FANCD2 expression.	23318456	Reduced FANCD2 influences spontaneous SCE and RAD51 foci formation in uveal melanoma and Fanconi anaemia.	23357080	Haplotype analysis of eight genes of the monoubiquitinated FANCD2-DNA damage-repair pathway in breast cancer patients.	.
HNF1A	Centogene	1	6941	24811	1443	18.4338	39.2931	1.1088	0.2079	266	567	16	3	24000294	Long non-coding RNA HNF1A-AS1 regulates proliferation and migration in oesophageal adenocarcinoma cells.	20393147	Spectrum of HNF1A somatic mutations in hepatocellular adenoma differs from that in patients with MODY3 and suggests genotoxic damage.	21498636	Genome-wide "pleiotropy scan" identifies HNF1A region as a novel pancreatic cancer susceptibility locus.	27648140	Upregulation of lncRNA HNF1A-AS1 promotes cell proliferation and metastasis in osteosarcoma through activation of the Wnt/Î²-catenin signaling pathway.	26472090	Expression and clinical significance of long non-coding RNA HNF1A-AS1 in human gastric cancer.	21182953	Hepatic adenomas caused by somatic HNF1A mutations in children with biallelic mismatch repair gene mutations.	22517943	Double heterozygous germline HNF1A mutations in a patient with liver adenomatosis.	23707370	Primary hepatocellular neoplasms in a MODY3 family with a novel HNF1A germline mutation.	28943452	Long non-coding RNA HNF1A-AS1 mediated repression of miR-34a/SIRT1/p53 feedback loop promotes the metastatic progression of colon cancer by functioning as a competing endogenous RNA.	29100339	Long non-coding RNA HNF1A-AS1 promotes proliferation and suppresses apoptosis of bladder cancer cells through upregulating Bcl-2.	.
ATR	Fulgent	1	6434	25206	5649	7.48805	9.453	0.601876	0.31864	423	534	34	18	21034966	The ATM-Chk2 and ATR-Chk1 pathways in DNA damage signaling and cancer.	21552262	A cell-based screen identifies ATR inhibitors with synthetic lethal properties for cancer-associated mutations.	25593184	Alternative lengthening of telomeres renders cancer cells hypersensitive to ATR inhibitors.	23222511	Targeting ATR in vivo using the novel inhibitor VE-822 results in selective sensitization of pancreatic tumors to radiation.	21098704	Combining ATR suppression with oncogenic Ras synergistically increases genomic instability, causing synthetic lethality or tumorigenesis in a dosage-dependent manner.	17575103	5-Azacytidine, a DNA methyltransferase inhibitor, induces ATR-mediated DNA double-strand break responses, apoptosis, and synergistic cytotoxicity with doxorubicin and bortezomib against multiple myeloma cells.	21820372	Targeting ATR and Chk1 kinases for cancer treatment: a new model for new (and old) drugs.	22825331	The novel ATR inhibitor VE-821 increases sensitivity of pancreatic cancer cells to radiation and chemotherapy.	23583268	Targeting ATR in DNA damage response and cancer therapeutics.	22713662	Targeting radiation-resistant hypoxic tumour cells through ATR inhibition.	.
CEBPA	Fulgent	1	5975	10780	4173	64.5818	16.6307	2.0369	1.62952	2695	694	85	68	19171880	Double CEBPA mutations, but not single CEBPA mutations, define a subgroup of acute myeloid leukemia with a distinctive gene expression profile that is uniquely associated with a favorable outcome.	18809607	Prognostic significance of, and gene and microRNA expression signatures associated with, CEBPA mutations in cytogenetically normal acute myeloid leukemia with high-risk molecular features: a Cancer and Leukemia Group B Study.	15575056	Mutation of CEBPA in familial acute myeloid leukemia.	20038735	Acute myeloid leukemia with biallelic CEBPA gene mutations and normal karyotype represents a distinct genetic entity associated with a favorable clinical outcome.	15746035	Characterization of CEBPA mutations in acute myeloid leukemia: most patients with CEBPA mutations have biallelic mutations and show a distinct immunophenotype of the leukemic cells.	17671232	Distinct gene expression profiles of acute myeloid/T-lymphoid leukemia with silenced CEBPA and mutations in NOTCH1.	18768433	Somatic CEBPA mutations are a frequent second event in families with germline CEBPA mutations and familial acute myeloid leukemia.	15326310	The leukemic fusion gene AML1-MDS1-EVI1 suppresses CEBPA in acute myeloid leukemia by activation of Calreticulin.	12661007	Mutations of CEBPA in acute myeloid leukemia FAB types M1 and M2.	19289855	The favorable impact of CEBPA mutations in patients with acute myeloid leukemia is only observed in the absence of associated cytogenetic abnormalities and FLT3 internal duplication.	.
CYLD	Fulgent	1	5816	17956	5871	9.8961	27.8998	1.0901	0.425822	581	1638	64	25	20797623	STAT3 activation of miR-21 and miR-181b-1 via PTEN and CYLD are part of the epigenetic switch linking inflammation to cancer.	18636086	The tumour suppressor CYLD is a negative regulator of RIG-I-mediated antiviral response.	17723219	Tumor suppressor CYLD regulates acute lung injury in lethal Streptococcus pneumoniae infections.	16774947	Reduced expression of CYLD in human colon and hepatocellular carcinomas.	17495026	The tumor suppressor CYLD regulates entry into mitosis.	17609426	Gene mapping and expression analysis of 16q loss of heterozygosity identifies WWOX and CYLD as being important in determining clinical outcome in multiple myeloma.	12190880	Phenotype diversity in familial cylindromatosis: a frameshift mutation in the tumor suppressor gene CYLD underlies different tumors of skin appendages.	22362744	MicroRNA and transcription factor co-regulatory network analysis reveals miR-19 inhibits CYLD in T-cell acute lymphoblastic leukemia.	17925880	Tumor suppressor CYLD acts as a negative regulator for non-typeable Haemophilus influenza-induced inflammation in the middle ear and lung of mice.	22698400	Inactivation of the deubiquitinase CYLD in hepatocytes causes apoptosis, inflammation, fibrosis, and cancer.	.
FANCB	Fulgent	1	5157	24952	455	11.2088	9.23077	1.0989	2.1978	51	42	5	10	16803569	No evidence of significant silencing of Fanconi genes FANCF and FANCB or Nijmegen breakage syndrome gene NBS1 by DNA hyper-methylation in sporadic childhood leukaemia.	17159189	American Society of Clinical Oncology/College of American Pathologists guideline recommendations for human epidermal growth factor receptor 2 testing in breast cancer.	10577857	World Health Organization classification of neoplastic diseases of the hematopoietic and lymphoid tissues: report of the Clinical Advisory Committee meeting-Airlie House, Virginia, November 1997.	6952920	Proposals for the classification of the myelodysplastic syndromes.	3165295	Use of all-trans retinoic acid in the treatment of acute promyelocytic leukemia.	12393746	Pretreatment cytogenetic abnormalities are predictive of induction success, cumulative incidence of relapse, and overall survival in adult patients with de novo acute myeloid leukemia: results from Cancer and Leukemia Group B (CALGB 8461).	12036858	Analysis of FLT3-activating mutations in 979 patients with acute myelogenous leukemia: association with FAB subtypes and identification of subgroups with poor prognosis.	21067377	DNMT3A mutations in acute myeloid leukemia.	23634996	Genomic and epigenomic landscapes of adult de novo acute myeloid leukemia.	11535508	The presence of a FLT3 internal tandem duplication in patients with acute myeloid leukemia (AML) adds important prognostic information to cytogenetic risk group and response to the first cycle of chemotherapy: analysis of 854 patients from the United Kingdom Medical Research Council AML 10 and 12 trials.	.
ERCC2	Fulgent	1	4945	15977	5844	24.9144	4.00411	0.32512	0	1456	234	19	0	1433335	ERCC1 and ERCC2 expression in malignant tissues from ovarian cancer patients.	11888908	Gene-environment interaction for the ERCC2 polymorphisms and cumulative cigarette smoking exposure in lung cancer.	21278243	ERCC1 and ERCC2 polymorphisms predict clinical outcomes of oxaliplatin-based chemotherapies in gastric and colorectal cancer: a systemic review and meta-analysis.	11319176	Associations between ERCC2 polymorphisms and gliomas.	19434073	Common variations in ERCC2 are associated with response to cisplatin chemotherapy and clinical outcome in osteosarcoma patients.	7585650	Defects in the DNA repair and transcription gene ERCC2 in the cancer-prone disorder xeroderma pigmentosum group D.	18085999	Determination of ERCC2 Lys751Gln and GSTP1 Ile105Val gene polymorphisms in colorectal cancer patients: relationships with treatment outcome.	7585533	Efficacy of Acylfulvene Illudin analogues against a metastatic lung carcinoma MV522 xenograft nonresponsive to traditional anticancer agents: retention of activity against various mdr phenotypes and unusual cytotoxicity against ERCC2 and ERCC3 DNA helicase-deficient cells.	15834925	Polymorphisms in GLTSCR1 and ERCC2 are associated with the development of oligodendrogliomas.	17050553	Polymorphism in the ERCC2 codon 751 is associated with arsenic-induced premalignant hyperkeratosis and significant chromosome aberrations.	.
HNF1B	Centogene	1	4861	15096	1307	33.7414	14.8432	0.535578	0.153022	441	194	7	2	18758462	Evidence for two independent prostate cancer risk-associated loci in the HNF1B gene at 17q12.	23535649	Epigenetic analysis leads to identification of HNF1B as a subtype-specific susceptibility gene for ovarian cancer.	20569440	Alterations in LMTK2, MSMB and HNF1B gene expression are associated with the development of prostate cancer.	20526366	Evaluation of association of HNF1B variants with diverse cancers: collaborative analysis of data from 19 genome-wide association studies.	25378557	Fine-mapping of the HNF1B multicancer locus identifies candidate variants that mediate endometrial cancer risk.	24040285	Integrative bioinformatics links HNF1B with clear cell carcinoma and tumor-associated thrombosis.	21576123	Large-scale fine mapping of the HNF1B locus and prostate cancer risk.	24386569	Variation in HNF1B and Obesity May Influence Prostate Cancer Risk in African American Men: A Pilot Study.	21438902	Genomic profiling of papillary renal cell tumours identifies small regions of DNA alterations: a possible role of HNF1B in tumour development.	27437873	A common variant within the HNF1B gene is associated with overall survival of multiple myeloma patients: results from the IMMEnSE consortium and meta-analysis.	.
RUNX1	Fulgent	1	3818	14472	7510	33.1425	15.9387	3.35553	13.2623	2489	1197	252	996	14615365	High incidence of somatic mutations in the AML1/RUNX1 gene in myelodysplastic syndrome and low blast percentage myeloid leukemia with myelodysplasia.	15156185	Point mutations in the RUNX1/AML1 gene: another actor in RUNX leukemia.	19808697	AML1/RUNX1 mutations in 470 adult patients with de novo acute myeloid leukemia: prognostic implication and interaction with other gene alterations.	24413735	RAG-mediated recombination is the predominant driver of oncogenic rearrangement in ETV6-RUNX1 acute lymphoblastic leukemia.	18723428	Five new pedigrees with inherited RUNX1 mutations causing familial platelet disorder with propensity to myeloid malignancy.	11179664	Architecture and anatomy of the genomic locus encoding the human leukemia-associated transcription factor RUNX1/AML1.	15735013	Interplay of RUNX1/MTG8 and DNA methyltransferase 1 in acute myeloid leukemia.	17485549	Trisomy 13 is strongly associated with AML1/RUNX1 mutations and increased FLT3 expression in acute myeloid leukemia.	19357396	High frequency of RUNX1 biallelic alteration in acute myeloid leukemia secondary to familial platelet disorder.	22366949	Reverse engineering of TLX oncogenic transcriptional networks identifies RUNX1 as tumor suppressor in T-ALL.	.
CDKN1C	Fulgent	1	3432	12932	1797	3.83973	36.5609	0.723428	0.278242	69	657	13	5	18521080	MiR-221 controls CDKN1C/p57 and CDKN1B/p27 expression in human hepatocellular carcinoma.	16000561	Epigenetic down-regulation of CDKN1C/p57KIP2 in pancreatic ductal neoplasms identified by gene expression profiling.	11454518	Molecular analysis of CDKN1C and TP53 in sporadic adrenal tumors.	15551363	Multiple mechanisms downregulate CDKN1C in human bladder cancer.	15007390	Silencing of imprinted CDKN1C gene expression is associated with loss of CpG and histone H3 lysine 9 methylation at DMR-LIT1 in esophageal cancer.	19221586	Imprinted CDKN1C is a tumor suppressor in rhabdoid tumor and activated by restoration of SMARCB1 and histone deacetylase inhibitors.	21447370	The hallmarks of CDKN1C (p57, KIP2) in cancer.	16575194	Imprinting disruption of the CDKN1C/KCNQ1OT1 domain: the molecular mechanisms causing Beckwith-Wiedemann syndrome and cancer.	23171462	The role of AHI1 and CDKN1C in cutaneous T-cell lymphoma progression.	18371112	The absence of CDKN1C (p57KIP2) promoter methylation in myeloid malignancies also characterizes plasma cell neoplasms.	.
CASR	Fulgent	1	3126	10298	667	13.4933	15.8921	0.149925	0.149925	90	106	1	1	10713061	Cloning and characterization of two promoters for the human calcium-sensing receptor (CaSR) and changes of CaSR expression in parathyroid adenomas.	22144504	Polymorphic variation in the GC and CASR genes and associations with vitamin D metabolite concentration and metachronous colorectal neoplasia.	23555732	Association between CASR polymorphisms, calcium intake, and colorectal cancer risk.	23674327	Induction of CaSR expression circumvents the molecular features of malignant CaSR null colon cancer cells.	26929638	Genetic polymorphisms of CASR and cancer risk: evidence from meta-analysis and HuGE review.	24030941	Localization of CaSR antagonists in CaSR-expressing medullary thyroid cancer.	22278364	Prediagnostic 25-hydroxyvitamin D, VDR and CASR polymorphisms, and survival in patients with colorectal cancer in western European ppulations.	13130303	Targeting HIF-1 for cancer therapy.	16724055	Hypoxia signalling in cancer and approaches to enforce tumour regression.	19946328	Defining the role of hypoxia-inducible factor 1 in cancer biology and therapeutics.	.
PDGFRA	Fulgent	1	3075	11884	4853	47.9909	18.1125	3.70905	6.18174	2329	879	180	300	15215166	The novel marker, DOG1, is expressed ubiquitously in gastrointestinal stromal tumors irrespective of KIT or PDGFRA mutation status.	11544480	Expression profiling of medulloblastoma: PDGFRA and the RAS/MAPK pathway as therapeutic targets for metastatic disease.	15010069	Use of c-KIT/PDGFRA mutational analysis to predict the clinical response to imatinib in patients with advanced gastrointestinal stromal tumours entered on phase I and II studies of the EORTC Soft Tissue and Bone Sarcoma Group.	21173220	Defects in succinate dehydrogenase in gastrointestinal stromal tumors lacking KIT and PDGFRA mutations.	22323597	Intratumoral heterogeneity of receptor tyrosine kinases EGFR and PDGFRA amplification in glioblastoma defines subpopulations with distinct growth factor response.	15831234	Patient tumor EGFR and PDGFRA gene amplifications retained in an invasive intracranial xenograft model of glioblastoma multiforme.	17193822	KIT and PDGFRA mutations in gastrointestinal stromal tumors (GISTs).	20889717	PDGFRA gene rearrangements are frequent genetic events in PDGFRA-amplified glioblastomas.	19561230	V600E BRAF mutations are alternative early molecular events in a subset of KIT/PDGFRA wild-type gastrointestinal stromal tumours.	22389665	Mesenchymal transition and PDGFRA amplification/mutation are key distinct oncogenic events in pediatric diffuse intrinsic pontine gliomas.	.
EZH2	Fulgent	1	2855	11357	8760	9.47489	38.379	0.799087	0.114155	830	3362	70	10	12374981	The polycomb group protein EZH2 is involved in progression of prostate cancer.	20081860	Somatic mutations altering EZH2 (Tyr641) in follicular and diffuse large B-cell lymphomas of germinal-center origin.	19008416	Genomic loss of microRNA-101 leads to overexpression of histone methyltransferase EZH2 in cancer.	23051747	EZH2 inhibition as a therapeutic strategy for lymphoma with EZH2-activating mutations.	18723033	Roles of the EZH2 histone methyltransferase in cancer epigenetics.	20601954	Somatic mutations of the histone methyltransferase gene EZH2 in myelodysplastic syndromes.	18806826	Repression of E-cadherin by the polycomb group protein EZH2 in cancer.	21367748	Aberrations of EZH2 in cancer.	23236167	Selective inhibition of Ezh2 by a small molecule inhibitor blocks tumor cells proliferation.	23354591	Long non-coding RNA H19 increases bladder cancer metastasis by associating with EZH2 and inhibiting E-cadherin expression.	.
RAD51	Otogenetics	1	2817	11383	5105	11.8511	15.4358	0.156709	0.391773	605	788	8	20	10843985	The breast cancer susceptibility gene BRCA1 is required for subnuclear assembly of Rad51 and survival following treatment with the DNA cross-linking agent cisplatin.	15723711	The RAD51 gene family, genetic instability and cancer.	22789542	A distinct replication fork protection pathway connects Fanconi anemia tumor suppressors to RAD51-BRCA1/2.	15367671	Down-regulation of Rad51 and decreased homologous recombination in hypoxic cancer cells.	11248061	A single nucleotide polymorphism in the RAD51 gene modifies cancer risk in BRCA2 but not BRCA1 carriers.	11093813	Over-expression of wild-type Rad51 correlates with histological grading of invasive ductal breast cancer.	10851081	DNA repair and recombination factor Rad51 is over-expressed in human pancreatic adenocarcinoma.	14612536	Gleevec-mediated inhibition of Rad51 expression and enhancement of tumor cell radiosensitivity.	20729858	The breast cancer tumor suppressor BRCA2 promotes the specific targeting of RAD51 to single-stranded DNA.	15138485	A single-nucleotide polymorphism in the RAD51 gene modifies breast cancer risk in BRCA2 carriers, but not in BRCA1 carriers or noncarriers.	.
ERCC1	Fulgent	1	2139	6717	6055	7.21718	32.8819	0.611065	0.0165153	437	1991	37	1	16957145	DNA repair by ERCC1 in non-small-cell lung cancer and cisplatin-based adjuvant chemotherapy.	12114432	Low ERCC1 expression correlates with prolonged survival after cisplatin plus gemcitabine chemotherapy in non-small cell lung cancer.	17314339	DNA synthesis and repair genes RRM1 and ERCC1 in lung cancer.	11008124	Increased nucleotide excision repair in cisplatin-resistant ovarian cancer cells: role of ERCC1-XPF.	15140544	Association between polymorphisms of ERCC1 and XPD and survival in non-small-cell lung cancer patients treated with cisplatin combination chemotherapy.	10675489	Comparison of two human ovarian carcinoma cell lines (A2780/CP70 and MCAS) that are equally resistant to platinum, but differ at codon 118 of the ERCC1 gene.	19884554	Randomized phase III trial of gemcitabine-based chemotherapy with in situ RRM1 and ERCC1 protein levels for response prediction in non-small-cell lung cancer.	15095299	Reduced levels of XPA, ERCC1 and XPF DNA repair proteins in testis tumor cell lines.	10952103	Association of an ERCC1 polymorphism with adult-onset glioma.	12643788	Epidermal growth factor and ionizing radiation up-regulate the DNA repair genes XRCC1 and ERCC1 in DU145 and LNCaP prostate carcinoma through MAPK signaling.	.
GPC3	Fulgent	1	2092	6526	2540	4.6063	31.0236	0.511811	0.708661	117	788	13	18	19231003	The application of markers (HSP70 GPC3 and GS) in liver biopsies is useful for detection of hepatocellular carcinoma.	12816733	The heparan sulfate proteoglycan GPC3 is a potential lung tumor suppressor.	11893651	Oligonucleotide microarray analysis of lung adenocarcinoma in smokers and nonsmokers identifies GPC3 as a potential lung tumor suppressor.	27467945	Phase II study of the GPC3-derived peptide vaccine as an adjuvant therapy for hepatocellular carcinoma patients.	23060277	Knockdown of GPC3 inhibits the proliferation of Huh7 hepatocellular carcinoma cells through down-regulation of YAP.	24687454	Development of a clinical chemiluminescent immunoassay for serum GPC3 and simultaneous measurements alone with AFP and CK19 in diagnosis of hepatocellular carcinoma.	24459012	Somatic CTNNB1 mutation in hepatoblastoma from a patient with Simpson-Golabi-Behmel syndrome and germline GPC3 mutation.	26616051	Vaccination with liposome-coupled glypican-3-derived epitope peptide stimulates cytotoxic T lymphocytes and inhibits GPC3-expressing tumor growth in mice.	20960882	[Assessment of serum GPC3 as a tumor marker for hepatocellular carcinoma and malignant melanoma].	28881778	Treatment of hepatocellular carcinoma with a GPC3-targeted bispecific T cell engager.	.
WRN	Fulgent	1	2080	6083	2014	10.1291	15.3426	0.496524	0.695134	204	309	10	14	12827497	Telomere instability in a human tumor cell line expressing a dominant-negative WRN protein.	22301954	MYC-driven tumorigenesis is inhibited by WRN syndrome gene deficiency.	21571861	RECQL1 and WRN proteins are potential therapeutic targets in head and neck squamous cell carcinoma.	22410776	The WRN and MUS81 proteins limit cell death and genome instability following oncogene activation.	17917271	Increased chemotherapeutic activity of camptothecin in cancer cells by siRNA-induced silencing of WRN helicase.	24036544	Targeting an Achilles' heel of cancer with a WRN helicase inhibitor.	16362795	Polymorphisms of the TP53 codon 72 and WRN codon 1367 in individuals from Northern Brazil with gastric adenocarcinoma.	24608430	The FEN1 E359K germline mutation disrupts the FEN1-WRN interaction and FEN1 GEN activity, causing aneuploidy-associated cancers.	25620975	RECQL1 and WRN DNA repair helicases: potential therapeutic targets and proliferative markers against cancers.	26959889	Camptothecin targets WRN protein: mechanism and relevance in clinical breast cancer.	.
XPC	Fulgent	1	1354	4569	3484	12.8301	12.1125	2.41102	0.0861079	447	422	84	3	11309287	An intronic poly (AT) polymorphism of the DNA repair gene XPC and risk of squamous cell carcinoma of the head and neck: a case-control study.	9540983	Defective global genome repair in XPC mice is associated with skin cancer susceptibility but not with sensitivity to UVB induced erythema and edema.	16141330	Deletion of XPC leads to lung tumors in mice and is associated with early events in human lung carcinogenesis.	15533908	Poly (AT) polymorphism in intron 11 of the XPC DNA repair gene enhances the risk of lung cancer.	12713809	Tumor suppressor p53 dependent recruitment of nucleotide excision repair factors XPC and TFIIH to DNA damage.	16492920	Nucleotide excision repair gene polymorphisms and risk of advanced colorectal adenoma: XPC polymorphisms modify smoking-related risk.	15700316	DNA repair gene XPC genotypes/haplotypes and risk of lung cancer in a Chinese population.	8994835	Synergistic interactions between XPC and p53 mutations in double-mutant mice: neural tube abnormalities and accelerated UV radiation-induced skin cancer.	15837542	Combinations of polymorphisms in XPD, XPC and XPA in relation to risk of lung cancer.	10725660	Defective nucleotide excision repair in xpc mutant mice and its association with cancer predisposition.	.
RECQL4	Fulgent	1	1322	2275	946	23.4672	32.5581	4.22833	0.951374	222	308	40	9	12734318	Association between osteosarcoma and deleterious mutations in the RECQL4 gene in Rothmund-Thomson syndrome.	19242607	Recurrent RECQL4 imbalance and increased gene expression levels are associated with structural chromosomal instability in sporadic osteosarcoma.	15221963	Mutation analysis of the RECQL4 gene in sporadic osteosarcomas.	20503338	Multiple malignant diseases in a patient with Rothmund-Thomson syndrome with RECQL4 mutations: Case report and literature review.	25859855	The DNA helicase recql4 is required for normal osteoblast expansion and osteosarcoma formation.	27013200	Human Helicase RECQL4 Drives Cisplatin Resistance in Gastric Cancer by Activating an AKT-YB1-MDR1 Signaling Pathway.	29080750	Human RecQL4 helicase plays multifaceted roles in the genomic stability of normal and cancer cells.	29541191	Upregulation of RECQL4 expression predicts poor prognosis in hepatocellular carcinoma.	15286780	Cancer genes and the pathways they control.	20177397	Genomic instability--an evolving hallmark of cancer.	.
EXT1	Fulgent	1	1283	5441	1292	19.8142	7.43034	2.24458	0.928793	256	96	29	12	9756849	The putative tumor suppressors EXT1 and EXT2 are glycosyltransferases required for the biosynthesis of heparan sulfate.	9620772	The putative tumour suppressor EXT1 alters the expression of cell-surface heparan sulfate.	10639137	The putative tumor suppressors EXT1 and EXT2 form a stable complex that accumulates in the Golgi apparatus and catalyzes the synthesis of heparan sulfate.	11256613	The EXT1/EXT2 tumor suppressors: catalytic activities and role in heparan sulfate biosynthesis.	8981950	Hereditary multiple exostoses (EXT): mutational studies of familial EXT1 cases and EXT-associated malignancies.	11169766	Diminished levels of the putative tumor suppressor proteins EXT1 and EXT2 in exostosis chondrocytes.	9150727	Identification of novel mutations in the human EXT1 tumor suppressor gene.	19965677	Targeting EXT1 reveals a crucial role for heparan sulfate in the growth of multiple myeloma.	22848466	Fibroblast EXT1-levels influence tumor cell proliferation and migration in composite spheroids.	23054193	Involvement of Ext1 and heparanase in migration of mouse FBJ osteosarcoma cells.	.
GATA2	Fulgent	1	1272	4850	2647	28.5984	30.6007	1.5867	0.83113	757	810	42	22	21892162	Heritable GATA2 mutations associated with familial myelodysplastic syndrome and acute myeloid leukemia.	21892158	Mutations in GATA2 cause primary lymphedema associated with a predisposition to acute myeloid leukemia (Emberger syndrome).	24703711	A single oncogenic enhancer rearrangement causes concomitant EVI1 and GATA2 deregulation in leukemia.	22541434	The GATA2 transcriptional network is requisite for RAS oncogene-driven non-small cell lung cancer.	23223431	High frequency of GATA2 mutations in patients with mild chronic neutropenia evolving to MonoMac syndrome, myelodysplasia, and acute myeloid leukemia.	21605981	The role of the GATA2 transcription factor in normal and malignant hematopoiesis.	21904383	Overexpression of GATA2 predicts an adverse prognosis for patients with acute myeloid leukemia and it is associated with distinct molecular abnormalities.	22786876	High GATA2 expression is a poor prognostic marker in pediatric acute myeloid leukemia.	24514424	Epigenetic regulation of GATA2 and its impact on normal karyotype acute myeloid leukemia.	25619630	Spectrum of myeloid neoplasms and immune deficiency associated with germline GATA2 mutations.	.
ERCC3	Fulgent	1	1240	3680	656	16.311	7.31707	0.152439	0.152439	107	48	1	1	7585533	Efficacy of Acylfulvene Illudin analogues against a metastatic lung carcinoma MV522 xenograft nonresponsive to traditional anticancer agents: retention of activity against various mdr phenotypes and unusual cytotoxicity against ERCC2 and ERCC3 DNA helicase-deficient cells.	16835333	Polymorphisms in the two helicases ERCC2/XPD and ERCC3/XPB of the transcription factor IIH complex and risk of lung cancer: a case-control analysis in a Chinese population.	8876669	Comparative analyses of relative ERCC3 and ERCC6 mRNA levels in gliomas and adjacent non-neoplastic brain.	27655433	A Recurrent ERCC3 Truncating Mutation Confers Moderate Risk for Breast Cancer.	27384421	Screening of Conditionally Reprogrammed Patient-Derived Carcinoma Cells Identifies ERCC3-MYC Interactions as a Target in Pancreatic Cancer.	27051024	Role of ERCC2 and ERCC3 gene polymorphisms in the development of osteosarcoma.	28474168	Haplotype analysis on relationship of ERCC2 and ERCC3 gene polymorphisms with osteosarcoma risk in Chinese young population.	8069852	Mutations in the p53 tumor suppressor gene: clues to cancer etiology and molecular pathogenesis.	20177397	Genomic instability--an evolving hallmark of cancer.	8843196	p53 levels, functional domains, and DNA damage determine the extent of the apoptotic response of tumor cells.	.
XPA	Fulgent	1	1128	4803	2363	12.1879	15.4465	0.592467	0.46551	288	365	14	11	10074455	Defective repair of cisplatin-induced DNA damage caused by reduced XPA protein in testicular germ cell tumours.	15882455	ABCC5, ERCC2, XPA and XRCC1 transcript abundance levels correlate with cisplatin chemoresistance in non-small cell lung cancer cell lines.	9450477	Induction of DNA adducts and mutations in spleen, liver and lung of XPA-deficient/lacZ transgenic mice after oral treatment with benzo[a]pyrene: correlation with tumour development.	9180928	Spontaneous liver tumors and benzo[a]pyrene-induced lymphomas in XPA-deficient mice.	15837542	Combinations of polymorphisms in XPD, XPC and XPA in relation to risk of lung cancer.	15598786	Association between the risk for lung adenocarcinoma and a (-4) G-to-A polymorphism in the XPA gene.	10838141	Mutagenesis and carcinogenesis in nucleotide excision repair-deficient XPA knock out mice.	10837020	Mice deficient in the nucleotide excision repair gene XPA have elevated sensitivity to benzo[a]pyrene induction of lung tumors.	9485015	Strand specificity and absence of hot spots for p53 mutations in ultraviolet B-induced skin tumors of XPA-deficient mice.	22467238	HIF1Î± regulated expression of XPA contributes to cisplatin resistance in lung cancer.	.
TERC	Fulgent	1	1047	5178	1453	5.50585	15.4164	9.15348	0	80	224	133	0	17054308	Genomic integration of oncogenic HPV and gain of the human telomerase gene TERC at 3q26 are strongly associated events in the progression of uterine cervical dysplasia to invasive cancer.	18482052	Increased copy number of the TERT and TERC telomerase subunit genes in cancer cells.	24908248	Variants near TERT and TERC influencing telomere length are associated with high-grade glioma risk.	15731767	The telomerase RNA component Terc is required for the tumour-promoting effects of Tert overexpression.	16847471	Frequent gain of the human telomerase gene TERC at 3q26 in cervical adenocarcinomas.	20864639	Detection of TERC amplification in cervical epithelial cells for the diagnosis of high-grade cervical lesions and invasive cancer: a multicenter study in China.	19837263	Screening of TERC gene amplification as an additional genetic diagnostic test in detection of cervical preneoplastic lesions.	21636719	Fanconi anemia (FA)-associated 3q gains in leukemic transformation consistently target EVI1, but do not affect low TERC expression in FA.	21593138	Telomere dysfunction promotes metastasis in a TERC null mouse model of head and neck cancer.	24641422	Low level of TERC gene amplification between chronic myeloid leukaemia patients resistant and respond to imatinib mesylate treatment.	.
ERCC4	Fulgent	1	945	4189	1279	24.0813	6.33307	0.39093	0.312744	308	81	5	4	15936543	Gastrostomy in oropharyngeal cancer patients with ERCC4 (XPF) germline variants.	15886521	Obesity and genetic polymorphism of ERCC2 and ERCC4 as modifiers of risk of breast cancer.	21423097	Polymorphisms of the DNA repair genes XRCC1 and ERCC4 are not associated with smoking- and drinking-dependent larynx cancer in a Polish population.	24318989	Influence of ERCC1 and ERCC4 polymorphisms on response to prognosis in gastric cancer treated with FOLFOX-based chemotherapy.	22848636	Association between single nucleotide polymorphisms in ERCC4 and risk of squamous cell carcinoma of the head and neck.	17682675	[Polymorphisms in XRCC1 and ERCC4/XPF DNA repair genes and associations with breast cancer risk in women].	24027083	Evaluation of rare variants in the new fanconi anemia gene ERCC4 (FANCQ) as familial breast/ovarian cancer susceptibility alleles.	19920816	Evaluation of a candidate breast cancer associated SNP in ERCC4 as a risk modifier in BRCA1 and BRCA2 mutation carriers. Results from the Consortium of Investigators of Modifiers of BRCA1/BRCA2 (CIMBA).	24465539	Mutation analysis of the ERCC4/FANCQ gene in hereditary breast cancer.	23537993	Tagging SNPs in the ERCC4 gene are associated with gastric cancer risk.	.
FANCF	Fulgent	1	919	3562	1222	2.12766	20.2946	0.654664	0	26	248	8	0	14617007	Bi-allelic silencing of the Fanconi anaemia gene FANCF in acute myeloid leukaemia.	16418574	Promoter hypermethylation of FANCF plays an important role in the occurrence of ovarian cancer through disrupting Fanconi anemia-BRCA pathway.	18414472	Promoter hypermethylation of FANCF and outcome in advanced ovarian cancer.	19096150	No evidence for FANCF gene silencing in head-and-neck squamous cell carcinomas.	16803569	No evidence of significant silencing of Fanconi genes FANCF and FANCB or Nijmegen breakage syndrome gene NBS1 by DNA hyper-methylation in sporadic childhood leukaemia.	19813073	Low incidence of methylation of the promoter region of the FANCF gene in Japanese primary breast cancer.	23440494	RNA interference-mediated FANCF silencing sensitizes OVCAR3 ovarian cancer cells to adriamycin through increased adriamycin-induced apoptosis dependent on JNK activation.	24345874	RNAi-mediated knockdown of FANCF suppresses cell proliferation, migration, invasion, and drug resistance potential of breast cancer cells.	26507869	Promoter Hypermethylation of FANCF and Susceptibility and Prognosis of Epithelial Ovarian Cancer.	28440438	Loss of heterozygosity in FANCG, FANCF and BRIP1 from head and neck squamous cell carcinoma of the oral cavity.	.
XRCC3	Centogene	1	757	2733	3041	18.415	1.54554	0.0328839	0	560	47	1	0	12565173	Polymorphisms of XRCC1 and XRCC3 genes and susceptibility to breast cancer.	17705814	Polymorphisms in XPC, XPD, XRCC1, and XRCC3 DNA repair genes and lung cancer risk in a population of northern Spain.	11489761	No association between the XPD (Lys751G1n) polymorphism or the XRCC3 (Thr241Met) polymorphism and lung cancer risk.	16030112	Selected genetic polymorphisms in MGMT, XRCC1, XPD, and XRCC3 and risk of head and neck cancer: a pooled analysis.	16542436	Polymorphisms of the XRCC1, XRCC3 and XPD genes and risk of colorectal adenoma and carcinoma, in a Norwegian cohort: a case control study.	19031937	Polymorphisms of the DNA repair genes XRCC1 and XRCC3 and risk of lung and colorectal cancer: a case-control study in a Southern Italian population.	12223443	DNA repair gene XRCC3 codon 241 polymorphism, its interaction with smoking and XRCC1 polymorphisms, and bladder cancer risk.	18582155	Association of single nucleotide polymorphisms in SOD2, XRCC1 and XRCC3 with susceptibility for the development of adverse effects resulting from radiotherapy for prostate cancer.	12037675	Variant XRCC3 implicated in cancer is functional in homology-directed repair of double-strand breaks.	15066923	Polymorphisms XRCC1-R399Q and XRCC3-T241M and the risk of breast cancer at the Ontario site of the Breast Cancer Family Registry.	.
ERCC5	Fulgent	1	716	3522	1354	21.1226	11.5953	1.25554	0.14771	286	157	17	2	21426550	The effect of tobacco, XPC, ERCC2 and ERCC5 genetic variants in bladder cancer development.	24582975	Laryngeal cancer risk and common single nucleotide polymorphisms in nucleotide excision repair pathway genes ERCC1, ERCC2, ERCC3, ERCC4, ERCC5 and XPA.	22982416	Promoter polymorphisms in DNA repair gene ERCC5 and susceptibility to gastric cancer in Chinese.	22815677	Association between the ERCC5 Asp1104His polymorphism and cancer risk: a meta-analysis.	22848513	Polymorphisms in the ERCC5 gene and risk of esophageal squamous cell carcinoma (ESCC) in Eastern Chinese populations.	23626689	MTHFR Glu429Ala and ERCC5 His46His polymorphisms are associated with prognosis in colorectal cancer patients: analysis of two independent cohorts from Newfoundland.	10517877	Loss of heterozygosity and lack of mutations of the XPG/ERCC5 DNA repair gene at 13q33 in prostate cancer.	22108238	Polymorphisms of XPG/ERCC5 and risk of squamous cell carcinoma of the head and neck.	26338418	A common polymorphism in the 5' UTR of ERCC5 creates an upstream ORF that confers resistance to platinum-based chemotherapy.	24782167	Role of XRCC1 and ERCC5 polymorphisms on clinical outcomes in advanced non-small cell lung cancer.	.
FANCE	Fulgent	1	714	1478	258	11.2403	9.30233	2.32558	0	29	24	6	0	22588877	The cBio cancer genomics portal: an open platform for exploring multidimensional cancer genomics data.	15510162	Hallmarks of 'BRCAness' in sporadic cancers.	17200668	PALB2, which encodes a BRCA2-interacting protein, is a breast cancer susceptibility gene.	12052432	DNA repair/pro-apoptotic dual-role proteins in five major DNA repair pathways: fail-safe protection against carcinogenesis.	21701511	DNA interstrand crosslink repair and cancer.	12692539	Disruption of the Fanconi anemia-BRCA pathway in cisplatin-sensitive ovarian tumors.	17200671	Biallelic mutations in PALB2 cause Fanconi anemia subtype FA-N and predispose to childhood cancer.	18559331	Concise handbook of familial cancer susceptibility syndromes - second edition.	20400477	BRCA1 and BRCA2: breast/ovarian cancer susceptibility gene products and participants in DNA double-strand break repair.	24324171	Reproducible copy number variation patterns among single circulating tumor cells of lung cancer patients.	.
EGLN1	Fulgent	1	711	3420	1040	4.90385	10.2885	0.576923	1.63462	51	107	6	17	27368101	Paracrine Induction of HIF by Glutamate in Breast Cancer: EglN1 Senses Cysteine.	19159641	iTRAQ proteomic identification of pVHL-dependent and -independent targets of Egln1 prolyl hydroxylase knockdown in renal carcinoma cells.	11823860	Gene expression profiling predicts clinical outcome of breast cancer.	13130303	Targeting HIF-1 for cancer therapy.	23532369	IDH1 and IDH2 mutations in gliomas.	21593862	Molecular mechanisms and clinical applications of angiogenesis.	16724055	Hypoxia signalling in cancer and approaches to enforce tumour regression.	19946328	Defining the role of hypoxia-inducible factor 1 in cancer biology and therapeutics.	14532106	EZH2 is downstream of the pRB-E2F pathway, essential for proliferation and amplified in cancer.	15611513	Role of VHL gene mutation in human cancer.	.
POLH	Fulgent	1	617	2059	509	35.3635	11.002	0.196464	1.57171	180	56	1	8	17334634	The human POLH gene is not mutated, and is expressed in a cohort of patients with basal or squamous cell carcinoma of the skin.	10398604	BLyS: member of the tumor necrosis factor family and B lymphocyte stimulator.	12379884	Tobacco smoke carcinogens, DNA damage and p53 mutations in smoking-associated cancers.	12052432	DNA repair/pro-apoptotic dual-role proteins in five major DNA repair pathways: fail-safe protection against carcinogenesis.	17363343	DNA double-strand break repair: from mechanistic understanding to cancer treatment.	16069818	Cancer in xeroderma pigmentosum and related disorders of DNA repair.	21258395	DNA polymerases and cancer.	26997480	Genomic and Transcriptomic Features of Response to Anti-PD-1 Therapy in Metastatic Melanoma.	8248141	Specific UV-induced mutation spectrum in the p53 gene of skin tumors from DNA-repair-deficient xeroderma pigmentosum patients.	16288054	Expression profiling of serous low malignant potential, low-grade, and high-grade tumors of the ovary.	.
KIF1B	Fulgent	1	596	2972	596	18.1208	22.9866	4.86577	0.33557	108	137	29	2	23803045	The KIF1B (rs17401966) single nucleotide polymorphism is not associated with the development of HBV-related hepatocellular carcinoma in Thai patients.	23634229	Genetic polymorphism of the kinesin-like protein KIF1B gene and the risk of hepatocellular carcinoma.	25153661	A genetic variant at KIF1B predicts clinical outcome of HBV-related hepatocellular carcinoma in Chinese.	26217094	Downregulation of KIF1B mRNA in hepatocellular carcinoma tissues correlates with poor prognosis.	26081705	[The relationship between the KIF1B (rs17401966) single nucleotide polymorphism and the genetic susceptibility to Hepatocellular carcinoma].	18726616	A germline mutation of the KIF1B beta gene on 1p36 in a family with neural and nonneural tumors.	11526494	Genomic structure and mutational analysis of the human KIF1B gene which is homozygously deleted in neuroblastoma at chromosome 1p36.2.	17894887	OncomiRs: the discovery and progress of microRNAs in cancers.	18560586	MicroRNA expression and identification of putative miRNA targets in ovarian cancer.	18505919	A functional screen identifies miR-34a as a candidate neuroblastoma tumor suppressor gene.	.
CDC73	Fulgent	1	442	1400	3332	39.3457	16.1765	2.52101	0.720288	1311	539	84	24	19136632	The tumor suppressor Cdc73 functionally associates with CPSF and CstF 3' mRNA processing factors.	21726809	SHP2 tyrosine phosphatase converts parafibromin/Cdc73 from a tumor suppressor to an oncogenic driver.	23166327	Oncogenic microRNA-155 down-regulates tumor suppressor CDC73 and promotes oral squamous cell carcinoma cell proliferation: implications for cancer therapeutics.	23029104	Novel HRPT2/CDC73 gene mutations and loss of expression of parafibromin in Chinese patients with clinically sporadic parathyroid carcinomas.	21732217	Novel nonsense CDC73 mutations in Chinese patients with parathyroid tumors.	22297294	The EIF4EBP3 translational repressor is a marker of CDC73 tumor suppressor haploinsufficiency in a parathyroid cancer syndrome.	23029479	Genome-wide and locus specific alterations in CDC73/HRPT2-mutated parathyroid tumors.	25113791	A novel CDC73 gene mutation in an Italian family with hyperparathyroidism-jaw tumour (HPT-JT) syndrome.	28774260	Large intragenic deletion of CDC73 (exons 4-10) in a three-generation hyperparathyroidism-jaw tumor (HPT-JT) syndrome family.	29621547	Down-regulation of cancer-associated gene CDC73 contributes to cellular senescence.	.
DKC1	Fulgent	1	400	3242	816	13.9706	19.8529	1.10294	0	114	162	9	0	20587522	Loss of function of the tumor suppressor DKC1 perturbs p27 translation control and contributes to pituitary tumorigenesis.	18607840	Real-time PCR quantification of human DKC1 expression in colorectal cancer.	16644581	Absence of DKC1 exon 3 mutation in common human cancers.	29672884	Oxidatively modified PDIA3 promotes DKC1-mediated malignancy and survival of hepatocellular carcinoma cells.	20579941	Integrative genomic profiling of human prostate cancer.	12058064	Identification of genes periodically expressed in the human cell cycle and their expression in tumors.	12612653	Does the ribosome translate cancer?	19887512	Telomeres and telomerase in cancer.	12518367	Cancer in Fanconi anemia, 1927-2001.	15138505	Many ribosomal protein genes are cancer genes in zebrafish.	.
PMS1	Centogene	1	399	2754	220	40.4545	0.909091	2.27273	0	89	2	5	0	9500552	Tumour susceptibility and spontaneous mutation in mice deficient in Mlh1, Pms1 and Pms2 DNA mismatch repair.	21590118	Decreased expression of MLH1, MSH2, PMS1 and PMS2 in pigmented lesions indicates accumulation of failed DNA repair along with malignant transformation and tumour progression.	14970275	Revised Bethesda Guidelines for hereditary nonpolyposis colorectal cancer (Lynch syndrome) and microsatellite instability.	12621137	Hereditary colorectal cancer.	9041175	Methylation of the hMLH1 promoter correlates with lack of expression of hMLH1 in sporadic colon tumors and mismatch repair-defective human tumor cell lines.	20177397	Genomic instability--an evolving hallmark of cancer.	14744434	Principles of tumor suppression.	9593786	Incidence of hereditary nonpolyposis colorectal cancer and the feasibility of molecular screening for the disease.	21090969	Molecular genetics of colorectal cancer.	20420947	Microsatellite instability in colorectal cancer.	.
FANCG	Fulgent	1	357	2297	480	22.0833	3.75	1.04167	0.416667	106	18	5	2	14726700	The genetics of FANCC and FANCG in familial pancreatic cancer.	16762635	Targeted disruption of FANCC and FANCG in human cancer provides a preclinical model for specific therapeutic options.	23484681	[Expression of FANCG gene in acute myeloid leukemia].	21633166	Identification of human triple-negative breast cancer subtypes and preclinical models for selection of targeted therapies.	15510162	Hallmarks of 'BRCAness' in sporadic cancers.	20177397	Genomic instability--an evolving hallmark of cancer.	17200668	PALB2, which encodes a BRCA2-interacting protein, is a breast cancer susceptibility gene.	12052432	DNA repair/pro-apoptotic dual-role proteins in five major DNA repair pathways: fail-safe protection against carcinogenesis.	21701511	DNA interstrand crosslink repair and cancer.	12692539	Disruption of the Fanconi anemia-BRCA pathway in cisplatin-sensitive ovarian tumors.	.
SCG5	GeneDx	1	331	2266	195	1.02564	9.23077	1.53846	0	2	18	3	0	11707590	Diversity of gene expression in adenocarcinoma of the lung.	20427401	Guidelines for colorectal cancer screening and surveillance in moderate and high risk groups (update from 2002).	19434079	New insights into the aetiology of colorectal cancer from genome-wide association studies.	11175344	Identification of novel hypoxia dependent and independent target genes of the von Hippel-Lindau (VHL) tumour suppressor by mRNA differential expression profiling.	19147748	Molecular characterization of breast cancer with high-resolution oligonucleotide comparative genomic hybridization array.	12057895	Proprotein convertases in tumor progression and malignancy: novel targets in cancer therapy.	9699663	Bcl-xL is phosphorylated in malignant cells following microtubule disruption.	21200001	Depot-specific differences and insufficient subcutaneous adipose tissue angiogenesis in human obesity.	19633687	Axl as a potential therapeutic target in cancer: role of Axl in tumor growth, metastasis and angiogenesis.	18458053	BRAF silencing by short hairpin RNA or chemical blockade by PLX4032 leads to different responses in melanoma and thyroid carcinoma cells.	.
DDB2	Fulgent	1	304	1873	1153	3.98959	24.2845	0.173461	0.0867303	46	280	2	1	23604128	Malignant melanoma cells acquire resistance to DNA interstrand cross-linking chemotherapeutics by p53-triggered upregulation of DDB2/XPC-mediated DNA repair.	19339246	Identification of DDB2 protein as a transcriptional regulator of constitutive SOD2 gene expression in human breast cancer cells.	20013802	Overexpression of DDB2 enhances the sensitivity of human ovarian cancer cells to cisplatin by augmenting cellular apoptosis.	16550608	Evaluation of xeroderma pigmentosum XPA, XPC, XPD, XPF, XPB, XPG and DDB2 genes in familial early-onset lung cancer predisposition.	22167187	p21 cooperates with DDB2 protein in suppression of ultraviolet ray-induced skin malignancies.	28212551	NRIP/DCAF6 stabilizes the androgen receptor protein by displacing DDB2 from the CUL4A-DDB1 E3 ligase complex in prostate cancer.	14560002	Impaired regulation of tumor suppressor p53 caused by mutations in the xeroderma pigmentosum DDB2 gene: mutual regulatory interactions between p48(DDB2) and p53.	15286780	Cancer genes and the pathways they control.	19440234	p21 in cancer: intricate networks and multiple activities.	12424198	The proteasome inhibitor PS-341 potentiates sensitivity of multiple myeloma cells to conventional chemotherapeutic agents: therapeutic applications.	.
EXT2	Fulgent	1	285	1098	774	22.2222	10.4651	4.65116	1.29199	172	81	36	10	9756849	The putative tumor suppressors EXT1 and EXT2 are glycosyltransferases required for the biosynthesis of heparan sulfate.	10639137	The putative tumor suppressors EXT1 and EXT2 form a stable complex that accumulates in the Golgi apparatus and catalyzes the synthesis of heparan sulfate.	8782816	The EXT2 multiple exostoses gene defines a family of putative tumour suppressor genes.	11256613	The EXT1/EXT2 tumor suppressors: catalytic activities and role in heparan sulfate biosynthesis.	11169766	Diminished levels of the putative tumor suppressor proteins EXT1 and EXT2 in exostosis chondrocytes.	25744876	Somatic loss of an EXT2 gene mutation during malignant progression in a patient with hereditary multiple osteochondromas.	22460905	The Cancer Cell Line Encyclopedia enables predictive modelling of anticancer drug sensitivity.	11861292	Global gene expression profiling of multiple myeloma, monoclonal gammopathy of undetermined significance, and normal bone marrow plasma cells.	21598255	IDH1 and IDH2 mutations are frequent events in central chondrosarcoma and central and periosteal chondromas but not in other mesenchymal tumours.	9620772	The putative tumour suppressor EXT1 alters the expression of cell-surface heparan sulfate.	.
BUB1B	Fulgent	1	284	2136	1006	20.7753	21.3718	2.98211	0.0994036	209	215	30	1	23154965	Cancer-Specific requirement for BUB1B/BUBR1 in human brain tumor isolates and genetically transformed cells.	21190457	Homozygous BUB1B mutation and susceptibility to gastrointestinal neoplasia.	18699967	Reduced level of the spindle checkpoint protein BUB1B is associated with aneuploidy in colorectal cancers.	17498870	Genomic instability and increased expression of BUB1B and MAD2L1 genes in ductal breast carcinoma.	16182441	Comparative genomic hybridization and BUB1B mutation analyses in childhood cancers associated with mosaic variegated aneuploidy syndrome.	20040022	Expression of mitotic checkpoint proteins BUB1B and MAD2L1 in salivary duct carcinomas.	27239782	Prevalence of germline mutations in the spindle assembly checkpoint gene BUB1B in individuals with early-onset colorectal cancer.	27679546	Association between polymorphisms in segregation genes BUB1B and TTK and gastric cancer risk.	26000094	Requirement for BUB1B/BUBR1 in tumor progression of lung adenocarcinoma.	27165245	Targeting of BUB1b Gene Expression in Sentinel Lymph Node Biopsies of Invasive Breast Cancer in Iranian Female Patients.	.
PTCH2	Fulgent	1	275	1199	360	28.0556	8.33333	2.22222	23.3333	101	30	8	84	23479190	Frameshift mutation in the PTCH2 gene can cause nevoid basal cell carcinoma syndrome.	29230040	Congenital embryonal rhabdomyosarcoma caused by heterozygous concomitant PTCH1 and PTCH2 germline mutations.	11357143	Oncogenic kinase signalling.	15947100	BRAF mutation in thyroid cancer.	16778178	Hedgehog signaling and Bmi-1 regulate self-renewal of normal and malignant human mammary stem cells.	20393555	Genome remodelling in a basal-like breast cancer metastasis and xenograft.	20823417	Medulloblastoma comprises four distinct molecular variants.	9135009	Distinct pattern of ret oncogene rearrangements in morphological variants of radiation-induced and sporadic thyroid papillary carcinomas in children.	16567768	Genomics identifies medulloblastoma subgroups that are enriched for specific genetic alterations.	21878896	Molecular genetics and diagnosis of thyroid cancer.	.
FANCL	Fulgent	1	259	1859	342	16.6667	13.1579	2.04678	0.584795	57	45	7	2	18607065	Hypermethylation of the FANCC and FANCL promoter regions in sporadic acute leukaemia.	17106252	Altered expression of FANCL confers mitomycin C sensitivity in Calu-6 lung cancer cells.	21543111	Evaluation of Fanconi anaemia genes FANCA, FANCC and FANCL in cervical cancer susceptibility.	15510162	Hallmarks of 'BRCAness' in sporadic cancers.	17200668	PALB2, which encodes a BRCA2-interacting protein, is a breast cancer susceptibility gene.	21701511	DNA interstrand crosslink repair and cancer.	17200671	Biallelic mutations in PALB2 cause Fanconi anemia subtype FA-N and predispose to childhood cancer.	24220272	Landscape of genetic lesions in 944 patients with myelodysplastic syndromes.	17658395	A treatment protocol for infants younger than 1 year with acute lymphoblastic leukaemia (Interfant-99): an observational study and a multicentre randomised trial.	17510386	Fundamental differences in cell cycle deregulation in human papillomavirus-positive and human papillomavirus-negative head/neck and cervical cancers.	.
TINF2	Fulgent	1	205	1376	483	6.41822	23.6025	1.0352	0	31	114	5	0	17928811	Structure, dynamics and functions of promyelocytic leukaemia nuclear bodies.	22258607	The DNA damage response and cancer therapy.	19887512	Telomeres and telomerase in cancer.	18500246	Telomere dysfunction and tumour suppression: the senescence connection.	19282459	Cancer in dyskeratosis congenita.	11961134	A G-quadruplex-interactive potent small-molecule inhibitor of telomerase exhibiting in vitro and in vivo antitumor activity.	18559331	Concise handbook of familial cancer susceptibility syndromes - second edition.	19679647	Increased telomere fragility and fusions resulting from TRF1 deficiency lead to degenerative pathologies and increased cancer in mice.	17589526	The SMC5/6 complex maintains telomere length in ALT cancer cells through SUMOylation of telomere-binding proteins.	20507306	Malignancies and survival patterns in the National Cancer Institute inherited bone marrow failure syndromes cohort study.	.
PALLD	Otogenetics	1	173	700	217	27.1889	5.52995	1.38249	0	59	12	3	0	22495314	The clonal and mutational evolution spectrum of primary triple-negative breast cancers.	18559331	Concise handbook of familial cancer susceptibility syndromes - second edition.	10942397	Gene expression networks underlying retinoic acid-induced differentiation of acute promyelocytic leukemia cells.	24733792	Clinical evaluation of a multiple-gene sequencing panel for hereditary cancer risk assessment.	24281205	Familial pancreatic cancer.	17194196	Palladin mutation causes familial pancreatic cancer and suggests a new cancer mechanism.	24145436	Landscape of somatic mutations and clonal evolution in mantle cell lymphoma.	18303113	Transcriptome sequencing of malignant pleural mesothelioma tumors.	18515410	Hedgehog inhibition prolongs survival in a genetically engineered mouse model of pancreatic cancer.	12601173	Immunomic analysis of human sarcoma.	.
RECQL	GeneDx	1	173	762	668	30.988	16.9162	0.299401	0	207	113	2	0	25915596	Germline RECQL mutations are associated with breast cancer susceptibility.	25945795	Mutations in RECQL Gene Are Associated with Predisposition to Breast Cancer.	27023777	Corrigendum: Germline RECQL mutations are associated with breast cancer susceptibility.	27832498	Analysis of a RECQL splicing mutation, c.1667_1667+3delAGTA, in breast cancer patients and controls from Central Europe.	29341116	Rare missense mutations in RECQL and POLG associate with inherited predisposition to breast cancer.	29351780	FANCM and RECQL genetic variants and breast cancer susceptibility: relevance to South Poland and West Ukraine.	16505412	Multicenter validation of a gene expression-based prognostic signature in lymph node-negative primary breast cancer.	11285194	Genetic polymorphisms in DNA repair genes and risk of lung cancer.	11101838	Cancer predisposition caused by elevated mitotic recombination in Bloom mice.	17663798	EGFR associated expression profiles vary with breast tumor subtype.	.
FANCM	Fulgent	1	164	1081	590	48.3051	12.0339	0.508475	0.169492	285	71	3	1	25288723	Exome sequencing identifies FANCM as a susceptibility gene for triple-negative breast cancer.	28033443	Association Between Loss-of-Function Mutations Within the FANCM Gene and Early-Onset Familial Breast Cancer.	28837162	Individuals with FANCM biallelic mutations do not develop Fanconi anemia, but show risk for breast cancer, chemotherapy toxicity and may display chromosome fragility.	28837157	Biallelic truncating FANCM mutations cause early-onset cancer but not Fanconi anemia.	29287190	A possible role of FANCM mutations in male breast cancer susceptibility: Results from a multicenter study in Italy.	26067930	Absence of the FANCM c.5101C>T mutation in BRCA1/2-negative triple-negative breast cancer patients from Pakistan.	29388117	Correlation of FANCM expression with clinical factors in luminal B breast cancer.	20177397	Genomic instability--an evolving hallmark of cancer.	17200668	PALB2, which encodes a BRCA2-interacting protein, is a breast cancer susceptibility gene.	25719666	Whole genomes redefine the mutational landscape of pancreatic cancer.	.
FANCI	Fulgent	1	163	1296	193	7.25389	3.62694	1.03627	0	14	7	2	0	21701511	DNA interstrand crosslink repair and cancer.	17192196	Alternative splicing and differential gene expression in colon cancer detected by a whole genome exon array.	22789542	A distinct replication fork protection pathway connects Fanconi anemia tumor suppressors to RAD51-BRCA1/2.	22918414	The effects of deregulated DNA damage signalling on cancer chemotherapy response and resistance.	18559331	Concise handbook of familial cancer susceptibility syndromes - second edition.	21863050	RINGs of good and evil: RING finger ubiquitin ligases at the crossroads of tumour suppression and oncogenesis.	24733792	Clinical evaluation of a multiple-gene sequencing panel for hereditary cancer risk assessment.	22956494	DNA methyltransferases, DNA damage repair, and cancer.	12184806	Transcriptional programs activated by exposure of human prostate cancer cells to androgen.	14734480	Identification of genes with differential expression in acquired drug-resistant gastric cancer cells using high-density oligonucleotide microarrays.	.
SLX4	Fulgent	1	149	924	1063	33.0198	3.66886	0.84666	0.188147	351	39	9	2	24726326	Mouse SLX4 is a tumor suppressor that stimulates the activity of the nuclease XPF-ERCC1 in DNA crosslink repair.	21805310	Mutation analysis of the SLX4/FANCP gene in hereditary breast cancer.	23211700	Low prevalence of SLX4 loss-of-function mutations in non-BRCA1/2 breast and/or ovarian cancer families.	23840564	Assessment of SLX4 Mutations in Hereditary Breast Cancers.	22401137	Analysis of SLX4/FANCP in non-BRCA1/2-mutated breast cancer families.	22383991	Sequencing analysis of SLX4/FANCP gene in Italian familial breast cancer cases.	29258766	Rare frameshift mutations of putative tumor suppressor genes CSMD1 and SLX4 in colorectal cancers.	29044504	A low-frequency haplotype spanning SLX4/FANCP constitutes a new risk locus for early-onset breast cancer (<60 years) and is associated with reduced DNA repair capacity.	20016488	A small-cell lung cancer genome with complex signatures of tobacco exposure.	22941188	Integrative genome analyses identify key somatic driver mutations of small-cell lung cancer.	.
MLH3	Fulgent	1	139	1187	771	58.1064	4.92866	2.46433	0	448	38	19	0	11586295	A role for MLH3 in hereditary nonpolyposis colorectal cancer.	16204034	Contributions by MutL homologues Mlh3 and Pms2 to DNA mismatch repair and tumor suppression in the mouse.	12800209	Little evidence for involvement of MLH3 in colorectal cancer predisposition.	10934138	Germline and somatic mutation analysis of MLH3 in MSI-positive colorectal cancer.	18551179	Novel roles for MLH3 deficiency and TLE6-like amplification in DNA mismatch repair-deficient gastrointestinal tumorigenesis and progression.	18521850	The first functional study of MLH3 mutations found in cancer patients.	15193445	No association between two MLH3 variants (S845G and P844L)and colorectal cancer risk.	16981255	Mutation screening of mismatch repair gene Mlh3 in familial esophageal cancer.	26303387	Genetic and epigenetic characterization of low-grade gliomas reveals frequent methylation of the MLH3 gene.	24759751	Mismatch repair gene MLH3 Pro844Leu and Thr942Ile polymorphisms and the susceptibility to cervical carcinoma and HPV infection: a case-control study in a Chinese population.	.
ELAC2	Otogenetics	1	137	869	1317	35.3075	4.32802	0.379651	0.835232	465	57	5	11	10986046	Association of HPC2/ELAC2 genotypes and prostate cancer.	11254448	Evaluation of linkage and association of HPC2/ELAC2 in patients with familial or sporadic prostate cancer.	15824169	Association of susceptibility alleles in ELAC2/HPC2, RNASEL/HPC1, and MSR1 with prostate cancer severity in European American and African American men.	11431329	Polymorphisms in the prostate cancer susceptibility gene HPC2/ELAC2 in multiplex families and healthy controls.	15892892	Characterization of TRZ1, a yeast homolog of the human candidate prostate cancer susceptibility gene ELAC2 encoding tRNase Z.	12373607	HPC2/ELAC2 polymorphisms and prostate cancer risk: analysis by age of onset of disease.	18767027	Association of HPC2/ELAC2 and RNASEL non-synonymous variants with prostate cancer risk in African American familial and sporadic cases.	12522685	Association of common missense changes in ELAC2 ( HPC2) with prostate cancer in a Japanese case-control series.	15863270	The missense mutations in the candidate prostate cancer gene ELAC2 do not alter enzymatic properties of its product.	14625808	HPC2/ELAC2 gene variants associated with incident prostate cancer.	.
FAN1	Fulgent	1	117	756	253	27.2727	2.37154	0.395257	0	69	6	1	0	26052075	Germline Mutations in FAN1 Cause Hereditary Colorectal Cancer by Impairing DNA Repair.	21701511	DNA interstrand crosslink repair and cancer.	22367537	Sequencing of neuroblastoma identifies chromothripsis and defects in neuritogenesis genes.	23334666	The genetic landscape of high-risk neuroblastoma.	22918414	The effects of deregulated DNA damage signalling on cancer chemotherapy response and resistance.	21863050	RINGs of good and evil: RING finger ubiquitin ligases at the crossroads of tumour suppression and oncogenesis.	6725273	ADP-ribosylation of nuclear proteins in vivo. Identification of histone H2B as a major acceptor for mono- and poly(ADP-ribose) in dimethyl sulfate-treated hepatoma AH 7974 cells.	9381968	Autotaxin, tumor motility-stimulating exophosphodiesterase.	18411428	Breast-cancer stromal cells with TP53 mutations.	26463832	Homologous Recombination Deficiency: Exploiting the Fundamental Vulnerability of Ovarian Cancer.	.
CTC1	Fulgent	1	86	368	252	12.6984	1.19048	1.19048	0.396825	32	3	3	1	28366536	The human CTC1/STN1/TEN1 complex regulates telomere maintenance in ALT cancer cells.	24324171	Reproducible copy number variation patterns among single circulating tumor cells of lung cancer patients.	22826563	SF3B1 haploinsufficiency leads to formation of ring sideroblasts in myelodysplastic syndromes.	24270890	Senescent cells harbour features of the cancer epigenome.	20448220	AdCD40L immunogene therapy for bladder carcinoma--the first phase I/IIa trial.	19162393	Functional phenotyping and genotyping of circulating tumor cells from patients with castration resistant prostate cancer.	22837187	Sunitinib in refractory adrenocortical carcinoma: a phase II, single-arm, open-label trial.	12883475	A common set of immediate-early response genes in liver regeneration and hyperplasia.	25080476	Hematogenous dissemination of glioblastoma multiforme.	23576735	Genome-wide reprogramming of the chromatin landscape underlies endocrine therapy resistance in breast cancer.	.
WRAP53	Fulgent	1	72	457	1463	9.97949	28.3664	0.0683527	0.0683527	146	415	1	1	24626331	Overexpression of WRAP53 is associated with development and progression of esophageal squamous cell carcinoma.	22471498	Cisplatin induces apoptosis via upregulating Wrap53 in U-2OS osteosarcoma cells.	28347242	Clinical, cellular, and bioinformatic analyses reveal involvement of WRAP53 overexpression in carcinogenesis of lung adenocarcinoma.	27525856	Association between the WRAP53 gene rs2287499 C>G polymorphism and cancer risk: A meta-analysis.	19887512	Telomeres and telomerase in cancer.	17401424	TP53 mutations in human cancers: functional selection and impact on cancer prognosis and outcomes.	18505952	Genetic susceptibility to cancer: the role of polymorphisms in candidate genes.	18303113	Transcriptome sequencing of malignant pleural mesothelioma tumors.	21946351	A germline variant in the TP53 polyadenylation signal confers cancer susceptibility.	22166497	Current understanding of the mechanism of benzene-induced leukemia in humans: implications for risk assessment.	.
NHP2	Fulgent	1	69	746	260	12.3077	6.92308	0	0	32	18	0	0	17363563	Characterization of microRNA expression levels and their biological correlates in human cancer cell lines.	19887512	Telomeres and telomerase in cancer.	17409456	A high-throughput study in melanoma identifies epithelial-mesenchymal transition as a major determinant of metastasis.	16597596	Gene expression profiling of adult acute myeloid leukemia identifies novel biologic clusters for risk classification and outcome prediction.	14528011	Telomerase RNA accumulates in Cajal bodies in human cancer cells.	17894856	Pathway analysis of gene signatures predicting metastasis of node-negative primary breast cancer.	16319398	Proteins associated with Cisplatin resistance in ovarian cancer cells identified by quantitative proteomic technology and integrated with mRNA expression levels.	24657534	TERT promoter mutations in cancer development.	23932019	Telomerase: central regulator of all of the hallmarks of cancer.	20478107	Variation at the TERT locus and predisposition for cancer.	.
NOP10	Fulgent	1	54	558	169	13.0178	1.77515	0.591716	0.591716	22	3	1	1	19887512	Telomeres and telomerase in cancer.	23589885	Exosomes reflect the hypoxic status of glioma cells and mediate hypoxia-dependent activation of vascular cells during tumor development.	18559331	Concise handbook of familial cancer susceptibility syndromes - second edition.	15908647	Changes in gene expression associated with response to neoadjuvant chemotherapy in breast cancer.	14528011	Telomerase RNA accumulates in Cajal bodies in human cancer cells.	24657534	TERT promoter mutations in cancer development.	18302710	Paediatric myelodysplastic syndromes and juvenile myelomonocytic leukaemia: molecular classification and treatment options.	23932019	Telomerase: central regulator of all of the hallmarks of cancer.	20478107	Variation at the TERT locus and predisposition for cancer.	25713363	Mutations in early follicular lymphoma progenitors are associated with suppressed antigen presentation.	.
LZTR1	Fulgent	1	45	347	327	57.4924	3.97554	3.0581	1.22324	188	13	10	4	27856782	Revisiting neurofibromatosis type 2 diagnostic criteria to exclude LZTR1-related schwannomatosis.	24120142	The somatic genomic landscape of glioblastoma.	28230061	Neurofibromatosis type 1.	26564072	Neurofibromatosis type 2.	21261984	Deep RNA sequencing analysis of readthrough gene fusions in human prostate adenocarcinoma and reference samples.	11325847	Growth and gene expression profile analyses of endometrial cancer cells expressing exogenous PTEN.	22586683	Amplification of CRKL induces transformation and epidermal growth factor receptor inhibitor resistance in human non-small cell lung cancers.	23576735	Genome-wide reprogramming of the chromatin landscape underlies endocrine therapy resistance in breast cancer.	25135958	RNA-seq of 272 gliomas revealed a novel, recurrent PTPRZ1-MET fusion transcript in secondary glioblastomas.	23687336	Connective tissue growth factor activates pluripotency genes and mesenchymal-epithelial transition in head and neck cancer cells.	.
DIS3L2	Fulgent	1	38	191	292	24.6575	10.274	6.84932	0.342466	72	30	20	1	28496335	Knockdown of a DIS3L2 promoter upstream long noncoding RNA (AC105461.1) enhances colorectal cancer stem cell properties in vitro by down-regulating DIS3L2.	23212916	MicroRNA 218 acts as a tumor suppressor by targeting multiple cancer phenotype-associated genes in medulloblastoma.	26822237	Diagnostic Yield of Clinical Tumor and Germline Whole-Exome Sequencing for Children With Solid Tumors.	23620094	Biallelic DICER1 mutations occur in Wilms tumours.	24909261	Recurrent somatic mutation in DROSHA induces microRNA profile changes in Wilms tumour.	19789318	Loss of heterozygosity at 2q37 in sporadic Wilms' tumor: putative role for miR-562.	22320679	Tumor-suppressive microRNA silenced by tumor-specific DNA hypermethylation in cancer cells.	21609475	Copy number polymorphisms and anticancer pharmacogenomics.	22535017	Whole genome in vivo RNAi screening identifies the leukemia inhibitory factor receptor as a novel breast tumor suppressor.	19014460	Searching for molecular markers in head and neck squamous cell carcinomas (HNSCC) by statistical and bioinformatic analysis of larynx-derived SAGE libraries.	.
HRAS	Otogenetics, Fulgent	2	12071	31886	2056	39.6401	12.6459	0.583658	0.680934	815	260	12	14	11017143	The latent nuclear antigen of Kaposi sarcoma-associated herpesvirus targets the retinoblastoma-E2F pathway and with the oncogene Hras transforms primary rat cells.	19855393	Activating mutations in FGFR3 and HRAS reveal a shared genetic origin for congenital disorders and testicular tumors.	17230190	Promotion of Hras-induced squamous carcinomas by a polymorphic variant of the Patched gene in FVB mice.	15592510	Overexpression of Aurora-A potentiates HRAS-mediated oncogenic transformation and is implicated in oral carcinogenesis.	2247480	Overexpression of normal and mutated forms of HRAS induces orthotopic bladder invasion in a human transitional cell carcinoma.	21170325	Kita driven expression of oncogenic HRAS leads to early onset and highly penetrant melanoma in zebrafish.	2668964	Oncogene activation in human benign tumors of the skin (keratoacanthomas): is HRAS involved in differentiation as well as proliferation?	18268007	Activated Kras, but not Hras or Nras, may initiate tumors of endodermal origin via stem cell expansion.	21931711	G4-DNA formation in the HRAS promoter and rational design of decoy oligonucleotides for cancer therapy.	2643097	Malignant transformation of human fibroblasts caused by expression of a transfected T24 HRAS oncogene.	.
NF2	Ambry Genetics, Fulgent	2	8895	28915	8582	13.9828	15.2878	1.37497	0.955488	1200	1312	118	82	11316791	The NF2 tumor suppressor gene product, merlin, mediates contact inhibition of growth through interactions with CD44.	16341207	The tumour-suppressor genes NF2/Merlin and Expanded act through Hippo signalling to regulate cell proliferation and apoptosis.	9553042	Mice heterozygous for a mutation at the Nf2 tumor suppressor locus develop a range of highly metastatic tumors.	10887156	Conditional biallelic Nf2 mutation in the mouse promotes manifestations of human neurofibromatosis type 2.	11703924	The Nf2 tumor suppressor, merlin, functions in Rac-dependent signaling.	20643348	The Merlin/NF2 tumor suppressor functions through the YAP oncoprotein to regulate tissue homeostasis in mammals.	14580336	Merlin, the product of the Nf2 tumor suppressor gene, is an inhibitor of the p21-activated kinase, Pak1.	10433955	Molecular genetic analysis of ependymal tumors. NF2 mutations and chromosome 22q loss occur preferentially in intramedullary spinal ependymomas.	9399891	Molecular analysis of the NF2 tumor-suppressor gene in schwannomatosis.	11792551	ERM proteins and NF2 tumor suppressor: the Yin and Yang of cortical actin organization and cell growth signaling.	.
ALK	Ambry Genetics, Fulgent	2	6357	22139	11401	19.1387	10.2184	1.21919	29.9447	2182	1165	139	3414	17625570	Identification of the transforming EML4-ALK fusion gene in non-small-cell lung cancer.	26466010	Crizotinib versus Chemotherapy in Advanced ALK-Positive Lung Cancer.	23724913	Crizotinib versus chemotherapy in advanced ALK-positive lung cancer.	25470694	First-line crizotinib versus chemotherapy in ALK-positive lung cancer.	24670165	Ceritinib in ALK-rearranged non-small-cell lung cancer.	24963575	Ceritinib in ALK-rearranged non-small-cell lung cancer.	24963576	Ceritinib in ALK-rearranged non-small-cell lung cancer.	23562183	Molecular testing guideline for selection of lung cancer patients for EGFR and ALK tyrosine kinase inhibitors: guideline from the College of American Pathologists, International Association for the Study of Lung Cancer, and Association for Molecular Pathology.	23552377	Molecular testing guideline for selection of lung cancer patients for EGFR and ALK tyrosine kinase inhibitors: guideline from the College of American Pathologists, International Association for the Study of Lung Cancer, and Association for Molecular Pathology.	20979473	EML4-ALK mutations in lung cancer that confer resistance to ALK inhibitors.	.
CDKN1B	Ambry Genetics, Fulgent	2	6133	13522	1246	36.8379	17.4157	11.3162	0.802568	459	217	141	10	18521080	MiR-221 controls CDKN1C/p57 and CDKN1B/p27 expression in human hepatocellular carcinoma.	17519308	Germline CDKN1B/p27Kip1 mutation in multiple endocrine neoplasia.	24185511	Somatic mutation of CDKN1B in small intestine neuroendocrine tumors.	15026335	A polymorphism in the CDKN1B gene is associated with increased risk of hereditary prostate cancer.	12727815	CDKN1A and CDKN1B polymorphisms and risk of advanced prostate carcinoma.	20507346	The role of germline AIP, MEN1, PRKAR1A, CDKN1B and CDKN2C mutations in causing pituitary adenomas in a large cohort of children, adolescents, and patients with genetic syndromes.	18073348	Haploinsufficiency of CDKN1B contributes to leukemogenesis in T-cell prolymphocytic leukemia.	16804901	Variant genotypes of CDKN1A and CDKN1B are associated with an increased risk of breast cancer in Chinese women.	20530095	Prevalence of AIP mutations in a large series of sporadic Italian acromegalic patients and evaluation of CDKN1B status in acromegalic patients with multiple endocrine neoplasia.	9171997	Deletions of CDKN1B and ETV6 in acute myeloid leukemia and myelodysplastic syndromes without cytogenetic evidence of 12p abnormalities.	.
RB1	Ambry Genetics, Fulgent	2	5261	33463	4287	29.2979	14.1124	8.42081	1.74948	1256	605	361	75	14522252	Induction of small cell lung cancer by somatic inactivation of both Trp53 and Rb1 in a conditional mouse model.	10728677	Loss of pRb expression in pituitary adenomas is associated with methylation of the RB1 CpG island.	8651278	The spectrum of RB1 germ-line mutations in hereditary retinoblastoma.	2216456	Mutation of the p53 gene in human soft tissue sarcomas: association with abnormalities of the RB1 gene.	7959682	Frequency and parental origin of hypermethylated RB1 alleles in retinoblastoma.	18211953	Loss of RB1 induces non-proliferative retinoma: increasing genomic instability correlates with progression to retinoblastoma.	7795591	Spectrum of germline mutations in the RB1 gene: a study of 232 patients with hereditary and non hereditary retinoblastoma.	9311732	Constitutional RB1-gene mutations in patients with isolated unilateral retinoblastoma.	21725359	Concurrent loss of the PTEN and RB1 tumor suppressors attenuates RAF dependence in melanomas harboring (V600E)BRAF.	7927327	Distinct RB1 gene mutations with low penetrance in hereditary retinoblastoma.	.
WT1	Centogene, Fulgent	2	4622	15241	10412	12.1687	28.957	1.94007	2.07453	1267	3015	202	216	15365188	Induction of WT1 (Wilms' tumor gene)-specific cytotoxic T lymphocytes by WT1 peptide vaccine and the resultant cancer regression.	8187063	Fusion of the EWS and WT1 genes in the desmoplastic small round cell tumor.	1654597	Transcriptional repression mediated by the WT1 Wilms tumor gene product.	10607714	HLA class I-restricted lysis of leukemia cells by a CD8(+) cytotoxic T-lymphocyte clone specific for WT1 peptide.	17361230	A tumor suppressor and oncogene: the WT1 story.	1651275	Expression of the Wilms' tumor gene WT1 in the murine urogenital system.	8306891	Nuclear localization of the protein encoded by the Wilms' tumor gene WT1 in embryonic and adult tissues.	11237525	Wilms tumor and the WT1 gene.	10597378	Wilms' tumor and the WT1 gene.	19752335	Real-time quantitative polymerase chain reaction detection of minimal residual disease by standardized WT1 assay to enhance risk stratification in acute myeloid leukemia: a European LeukemiaNet study.	.
DICER1	Ambry Genetics, Fulgent	2	2672	15994	3683	49.3891	16.5083	3.47543	0.108607	1819	608	128	4	19219043	A TARBP2 mutation in human cancer impairs microRNA processing and DICER1 function.	22187960	Recurrent somatic DICER1 mutations in nonepithelial ovarian cancers.	19272382	Disruption of Dicer1 induces dysregulated fetal gene expression and promotes hepatocarcinogenesis.	22350415	miRNA-130a targets ATG2B and DICER1 to inhibit autophagy and trigger killing of chronic lymphocytic leukemia cells.	20019750	Monoallelic but not biallelic loss of Dicer1 promotes tumorigenesis in vivo.	21501861	Ovarian sex cord-stromal tumors, pleuropulmonary blastoma and DICER1 mutations: a report from the International Pleuropulmonary Blastoma Registry.	23132766	Cancer-associated somatic DICER1 hotspot mutations cause defective miRNA processing and reverse-strand expression bias to predominantly mature 3p strands through loss of 5p strand cleavage.	21029372	MicroRNA-107, an oncogene microRNA that regulates tumour invasion and metastasis by targeting DICER1 in gastric cancer.	25190313	Somatic mutations in DROSHA and DICER1 impair microRNA biogenesis through distinct mechanisms in Wilms tumours.	24481001	DICER1 mutations in childhood cystic nephroma and its relationship to DICER1-renal sarcoma.	.
AIP	Ambry Genetics, Fulgent	2	2498	9553	3665	50.4775	7.85812	4.06548	0.736698	1850	288	149	27	16728643	Pituitary adenoma predisposition caused by germline mutations in the AIP gene.	20685857	Clinical characteristics and therapeutic responses in patients with germ-line AIP mutations and pituitary adenomas: an international collaborative study.	22319033	Germline AIP mutations in apparently sporadic pituitary adenomas: prevalence in a prospective single-center cohort of 443 patients.	21753072	High prevalence of AIP gene mutations following focused screening in young patients with sporadic pituitary macroadenomas.	18628514	Large genomic deletions in AIP in pituitary adenoma predisposition.	22659247	Somatostatin analogs modulate AIP in somatotroph adenomas: the role of the ZAC1 pathway.	19850893	The expression of AIP-related molecules in elucidation of cellular pathways in pituitary adenomas.	19684062	Aggressive pituitary adenomas occurring in young patients in a large Polynesian kindred with a germline R271W mutation in the AIP gene.	22612670	Familial pituitary adenomas - who should be tested for AIP mutations?	26186299	Landscape of Familial Isolated and Young-Onset Pituitary Adenomas: Prospective Diagnosis in AIP Mutation Carriers.	.
SMARCB1	Ambry Genetics, Fulgent	2	2038	6846	2905	19.9312	21.7212	13.7349	2.54733	579	631	399	74	21108436	Spectrum of SMARCB1/INI1 mutations in familial and sporadic rhabdoid tumors.	19276269	Genomic analysis using high-density single nucleotide polymorphism-based oligonucleotide arrays and multiplex ligation-dependent probe amplification provides a comprehensive analysis of INI1/SMARCB1 in malignant rhabdoid tumors.	19305156	The role of SMARCB1/INI1 in development of rhabdoid tumor.	18647326	Alterations in the SMARCB1 (INI1) tumor suppressor gene in familial schwannomatosis.	18973917	Infrequent SMARCB1/INI1 gene alteration in epithelioid sarcoma: a useful tool in distinguishing epithelioid sarcoma from malignant rhabdoid tumor.	23074045	High-resolution genomic analysis suggests the absence of recurrent genomic alterations other than SMARCB1 aberrations in atypical teratoid/rhabdoid tumors.	20305614	Reduced expression of SMARCB1/INI1 protein in synovial sarcoma.	23060122	Epithelioid sarcoma is associated with a high percentage of SMARCB1 deletions.	19221586	Imprinted CDKN1C is a tumor suppressor in rhabdoid tumor and activated by restoration of SMARCB1 and histone deacetylase inhibitors.	24853101	Mechanisms by which SMARCB1 loss drives rhabdoid tumor growth.	.
PRSS1	Centogene, Fulgent	2	1892	16284	335	44.1791	2.38806	0	0	148	8	0	0	15786540	A Thai family with hereditary pancreatitis and increased cancer risk due to a mutation in PRSS1 gene.	21922221	The -409 C/T genotype of PRSS1 protects against pancreatic cancer in the Han Chinese population.	10430624	Combination immunotherapy of B16 melanoma using anti-cytotoxic T lymphocyte-associated antigen 4 (CTLA-4) and granulocyte/macrophage colony-stimulating factor (GM-CSF)-producing vaccines induces rejection of subcutaneous and metastatic tumors accompanied by autoimmune depigmentation.	26883357	Genetics and biology of pancreatic ductal adenocarcinoma.	20399961	Regulatory T cells in cancer.	12147373	Malignant effusions and immunogenic tumour-derived exosomes.	18354038	Tumor-specific Th17-polarized cells eradicate large established melanoma.	3040234	Characterization of a human osteosarcoma cell line (Saos-2) with osteoblastic properties.	16912270	Malignant melanoma: genetics and therapeutics in the genomic era.	10077623	Vaccination with a recombinant vaccinia virus encoding a "self" antigen induces autoimmune vitiligo and tumor cell destruction in mice: requirement for CD4(+) T lymphocytes.	.
MAX	Ambry Genetics, Fulgent	2	1759	21048	1050	14.2857	13.1429	0.666667	0.857143	150	138	7	9	21685915	Exome sequencing identifies MAX mutations as a cause of hereditary pheochromocytoma.	12553908	X-ray structures of Myc-Max and Mad-Max recognizing DNA. Molecular bases of regulation by proto-oncogenic transcription factors.	20516443	Capecitabine, bevacizumab, and mitomycin in first-line treatment of metastatic colorectal cancer: results of the Australasian Gastrointestinal Trials Group Randomized Phase III MAX Study.	21646616	Impact of KRAS and BRAF Gene Mutation Status on Outcomes From the Phase III AGITG MAX Trial of Capecitabine Alone or in Combination With Bevacizumab and Mitomycin in Advanced Colorectal Cancer.	7969121	Transactivation of the human p53 tumor suppressor gene by c-Myc/Max contributes to elevated mutant p53 expression in some tumors.	1644290	Myc family oncoproteins function through a common pathway to transform normal cells in culture: cross-interference by Max and trans-acting dominant mutants.	8474440	Zebra fish myc family and max genes: differential expression and oncogenic activity throughout vertebrate evolution.	8570225	Retinoic acid-induced growth arrest and differentiation of neuroblastoma cells are counteracted by N-myc and enhanced by max overexpressions.	7630643	Differential effects by Mad and Max on transformation by cellular and viral oncoproteins.	23707073	EGFR mutation-induced alternative splicing of Max contributes to growth of glycolytic tumors in brain cancer.	.
PRKAR1A	Ambry Genetics, Fulgent	2	1688	3219	1067	54.4517	6.18557	3.74883	4.21743	581	66	40	45	14500362	Molecular and functional analysis of PRKAR1A and its locus (17q22-24) in sporadic adrenocortical tumors: 17q losses, somatic mutations, and protein kinase A expression and activity.	12829237	Human tumors associated with Carney complex and germline PRKAR1A mutations: a protein kinase A disease!	17712046	The PRKAR1A gene is fused to RARA in a new variant acute promyelocytic leukemia.	17975024	Pituitary-specific knockout of the Carney complex gene Prkar1a leads to pituitary tumorigenesis.	21047926	Frequent phosphodiesterase 11A gene (PDE11A) defects in patients with Carney complex (CNC) caused by PRKAR1A mutations: PDE11A may contribute to adrenal and testicular tumors in CNC as a modifier of the phenotype.	16278264	Serial analysis of gene expression in adrenocortical hyperplasia caused by a germline PRKAR1A mutation.	12354125	Sequence analysis of the PRKAR1A gene in sporadic somatotroph and other pituitary tumours.	20080939	Mouse Prkar1a haploinsufficiency leads to an increase in tumors in the Trp53+/- or Rb1+/- backgrounds and chemically induced skin papillomas by dysregulation of the cell cycle and Wnt signaling.	18451138	Protein kinase A effects of an expressed PRKAR1A mutation associated with aggressive tumors.	12641630	GH-secreting pituitary adenomas infrequently contain inactivating mutations of PRKAR1A and LOH of 17q23-24.	.
SMARCA4	Ambry Genetics, Fulgent	2	1482	5323	2645	26.3138	28.0151	1.77694	0.340265	696	741	47	9	20137775	Germline nonsense mutation and somatic inactivation of SMARCA4/BRG1 in a family with rhabdoid tumor predisposition syndrome.	24658002	Germline and somatic SMARCA4 mutations characterize small cell carcinoma of the ovary, hypercalcemic type.	24658004	Recurrent SMARCA4 mutations in small cell carcinoma of the ovary.	24421395	Residual complexes containing SMARCA2 (BRM) underlie the oncogenic drive of SMARCA4 (BRG1) mutation.	15287030	Genetic and epigenetic screening for gene alterations of the chromatin-remodeling factor, SMARCA4/BRG1, in lung tumors.	21280140	Massive parallel DNA pyrosequencing analysis of the tumor suppressor BRG1/SMARCA4 in lung primary tumors.	18437052	Involvement of the chromatin-remodeling factor BRG1/SMARCA4 in human cancer.	24375037	Ovarian small cell carcinoma of hypercalcemic type - evidence of germline origin and SMARCA4 gene inactivation. a pilot study.	15731117	Transcriptional targets of the chromatin-remodelling factor SMARCA4/BRG1 in lung cancer cells.	26356327	Dual loss of the SWI/SNF complex ATPases SMARCA4/BRG1 and SMARCA2/BRM is highly sensitive and specific for small cell carcinoma of the ovary, hypercalcaemic type.	.
MC1R	Centogene, Fulgent	2	1160	3978	4290	81.5618	3.37995	0.559441	0.13986	3499	145	24	6	14709592	Interactive effects of MC1R and OCA2 on melanoma risk phenotypes.	15972726	Altered cell surface expression of human MC1R variant receptor alleles associated with red hair and skin cancer risk.	16172233	Association of MC1R variants and risk of melanoma in melanoma-prone families with CDKN2A mutations.	19571821	The association between MC1R genotype and BRAF mutation status in cutaneous melanoma: findings from an Australian population.	20301115	Does MC1R genotype convey information about melanoma risk beyond risk phenotypes?	20876876	Association of MC1R variants and host phenotypes with melanoma risk in CDKN2A mutation carriers: a GenoMEL study.	23384855	Melanoma prone families with CDK4 germline mutation: phenotypic profile and associations with MC1R variants.	15992961	Activation of the cAMP pathway by variant human MC1R alleles expressed in HEK and in melanoma cells.	18983535	CDKN2A mutations and MC1R variants in Italian patients with single or multiple primary melanoma.	17397031	Cutaneous phenotype and MC1R variants as modifying factors for the development of melanoma in CDKN2A G101W mutation carriers from 4 countries.	.
PHOX2B	Ambry Genetics, Fulgent	2	477	1168	1590	31.3836	29.9371	1.25786	0.691824	499	476	20	11	15338462	Germline PHOX2B mutation in hereditary neuroblastoma.	15516980	The Phox2B homeobox gene is mutated in sporadic neuroblastomas.	17637745	Prevalence and functional consequence of PHOX2B mutations in neuroblastoma.	19608868	MYCN promotes the expansion of Phox2B-positive neuronal progenitors to drive neuroblastoma development.	18201699	The MSX1 homeobox transcription factor is a downstream target of PHOX2B and activates the Delta-Notch pathway in neuroblastoma.	23754957	Distinct neuroblastoma-associated alterations of PHOX2B impair sympathetic neuronal differentiation in zebrafish models.	19011468	Rare occurrence of PHOX2b mutations in sporadic neuroblastomas.	17765533	Methylation-associated PHOX2B gene silencing is a rare event in human neuroblastoma.	18949361	PHOX2A and PHOX2B genes are highly co-expressed in human neuroblastoma.	25822764	Diagnostic utility of PHOX2B in primary and treated neuroblastoma and in neuroblastoma metastatic to the bone marrow.	.
AXIN2	GeneDx, Fulgent	2	446	4282	1554	31.4672	24.6461	1.5444	0.1287	489	383	24	2	11809809	Negative feedback loop of Wnt signaling through upregulation of conductin/axin2 in colorectal and liver tumors.	15042511	Mutations in AXIN2 cause familial tooth agenesis and predispose to colorectal cancer.	11017067	Mutations in AXIN2 cause colorectal cancer with defective mismatch repair by activating beta-catenin/TCF signalling.	16247484	Epigenetic silencing of AXIN2 in colorectal carcinoma with microsatellite instability.	23624843	p53 regulates nuclear GSK-3 levels through miR-34-mediated Axin2 suppression in colorectal cancer cells.	18755497	Frameshift mutations of Wnt pathway genes AXIN2 and TCF7L2 in gastric carcinomas with high microsatellite instability.	25236910	AXIN1 and AXIN2 variants in gastrointestinal cancers.	15885887	Regulation of axin2 expression at the levels of transcription, translation and protein stability in lung and colon cancer.	21733995	Identification of genetic alterations of AXIN2 gene in adrenocortical tumors.	21475939	Strong association between lung cancer and the AXIN2 polymorphism.	.
SUFU	Ambry Genetics, Fulgent	2	206	1267	870	59.6552	6.89655	2.98851	0.574713	519	60	26	5	12068298	Mutations in SUFU predispose to medulloblastoma.	18077375	MicroRNA-378 promotes cell survival, tumor growth, and angiogenesis by targeting SuFu and Fus-1 expression.	16294371	Deregulation of the hedgehog signalling pathway: a possible role for the PTCH and SUFU genes in human rhabdomyoma and rhabdomyosarcoma development.	15077159	Failure of a medulloblastoma-derived mutant of SUFU to suppress WNT signaling.	22508808	High frequency of germline SUFU mutations in children with desmoplastic/nodular medulloblastoma younger than 3 years of age.	18997815	Hedgehog signaling promotes the degradation of tumor suppressor Sufu through the ubiquitin-proteasome pathway.	21188540	Heterogeneity of familial medulloblastoma and contribution of germline PTCH1 and SUFU mutations to sporadic medulloblastoma.	23034632	Kif7 regulates Gli2 through Sufu-dependent and -independent functions during skin development and tumorigenesis.	19055941	Role and regulation of human tumor suppressor SUFU in Hedgehog signaling.	19833601	Incomplete penetrance of the predisposition to medulloblastoma associated with germ-line SUFU mutations.	.
TMEM127	Ambry Genetics, Fulgent	2	91	491	1472	47.2826	5.29891	3.26087	0.679348	696	78	48	10	20154675	Germline mutations in TMEM127 confer susceptibility to pheochromocytoma.	21156949	Spectrum and prevalence of FP/TMEM127 gene mutations in pheochromocytomas and paragangliomas.	21613359	Germline mutations of the TMEM127 gene in patients with paraganglioma of head and neck and extraadrenal abdominal sites.	20923864	A novel TMEM127 mutation in a patient with familial bilateral pheochromocytoma.	24334765	The tumor susceptibility gene TMEM127 is mutated in renal cell carcinomas and modulates endolysosomal function.	25389632	Penetrance and clinical features of pheochromocytoma in a six-generation family carrying a germline TMEM127 mutation.	25800244	Familial pheochromocytoma and renal cell carcinoma syndrome: TMEM127 as a novel candidate gene for the association.	22541004	Identical germline mutations in the TMEM127 gene in two unrelated Japanese patients with bilateral pheochromocytoma.	23551308	Novel mutation in the TMEM127 gene associated with phaeochromocytoma.	26960314	Novel SDHB and TMEM127 Mutations in Patients with Pheochromocytoma/Paraganglioma Syndrome.	.
SMARCE1	Ambry Genetics, Fulgent	2	87	878	972	4.62963	29.0123	1.13169	0.720165	45	282	11	7	24880093	Overexpression of SMARCE1 is associated with CD8+ T-cell infiltration in early stage ovarian cancer.	28740345	miR-29a promotes hepatitis B virus replication and expression by targeting SMARCE1 in hepatoma carcinoma.	14964309	The SWI/SNF complex--chromatin and cancer.	19234488	The SWI/SNF complex and cancer.	16510874	The APC tumor suppressor counteracts beta-catenin activation and H3K4 methylation at Wnt target genes.	23540689	Interplay between the cancer genome and epigenome.	19091943	Highly parallel identification of essential genes in cancer cells.	23529762	MALAT1 -- a paradigm for long noncoding RNA function in cancer.	25822088	Exome sequencing of hepatocellular carcinomas identifies new mutational signatures and potential therapeutic targets.	23644491	Proteomic and bioinformatic analysis of mammalian SWI/SNF complexes identifies extensive roles in human malignancy.	.
GALNT12	Ambry Genetics, Fulgent	2	25	215	325	43.6923	8.92308	0	0	142	29	0	0	20823417	Medulloblastoma comprises four distinct molecular variants.	17535296	Tumor suppressor p16INK4a--modulator of glycomic profile and galectin-1 expression to increase susceptibility to carbohydrate-dependent induction of anoikis in pancreatic carcinoma cells.	19197950	Beta-catenin status in paediatric medulloblastomas: correlation of immunohistochemical expression with mutational status, genetic profiles, and clinical characteristics.	18669583	Gene expression profiling identifies genes predictive of oral squamous cell carcinoma.	21277012	Overexpression of miR-429 induces mesenchymal-to-epithelial transition (MET) in metastatic ovarian cancer cells.	19617566	Inactivating germ-line and somatic mutations in polypeptide N-acetylgalactosaminyltransferase 12 in human colon cancers.	19812418	Global analysis of transcriptional regulation by poly(ADP-ribose) polymerase-1 and poly(ADP-ribose) glycohydrolase in MCF-7 human breast cancer cells.	24012984	Genome-wide methylation analysis and epigenetic unmasking identify tumor suppressor genes in hepatocellular carcinoma.	21169070	DNA methylation patterns in luminal breast cancers differ from non-luminal subtypes and can identify relapse risk independent of other clinical variables.	23576735	Genome-wide reprogramming of the chromatin landscape underlies endocrine therapy resistance in breast cancer.	.
BLM	Centogene, Ambry Genetics, Fulgent	3	9692	17612	1473	24.5078	11.4732	0.339443	0.339443	361	169	5	5	16858412	Tumor suppressor gene identification using retroviral insertional mutagenesis in Blm-deficient mice.	23028338	Exome sequencing identifies rare deleterious mutations in DNA repair genes FANCC and BLM as potential breast cancer susceptibility alleles.	18974064	Genetic variants of BLM interact with RAD51 to increase breast cancer susceptibility.	14642567	Chromosome instability and tumor predisposition inversely correlate with BLM protein levels.	19432957	Association between polymorphisms in RMI1, TOP3A, and BLM and risk of cancer, a case-control study.	19917125	Genetic variation in the NBS1, MRE11, RAD50 and BLM genes and susceptibility to non-Hodgkin lymphoma.	8780694	Simultaneous suppression of progression marker genes in the highly malignant human melanoma cell line BLM after transfection with the adenovirus-5 E1A gene.	26358404	Deleterious Germline BLM Mutations and the Risk for Early-onset Colorectal Cancer.	10095061	memA/DRS, a putative mediator of multiprotein complexes, is overexpressed in the metastasizing human melanoma cell lines BLM and MV3.	24800916	Double heterozygotes among breast cancer patients analyzed for BRCA1, CHEK2, ATM, NBN/NBS1, and BLM germ-line mutations.	.
GREM1	Color, Counsyl, Ambry Genetics	3	1350	6800	1057	7.85241	24.1249	2.5544	0.0946074	83	255	27	1	25419707	Aberrant epithelial GREM1 expression initiates colonic tumorigenesis from cells outside the stem cell niche.	25131200	A polymorphic enhancer near GREM1 influences bowel cancer risk through differential CDX2 and TCF7L2 binding.	26947005	Defining the polyposis/colorectal cancer phenotype associated with the Ashkenazi GREM1 duplication: counselling and management recommendations.	28041973	Prognostic significance of stromal GREM1 expression in colorectal cancer.	28977865	A functional variant in GREM1 confers risk for colorectal cancer by disrupting a hsa-miR-185-3p binding site.	20427401	Guidelines for colorectal cancer screening and surveillance in moderate and high risk groups (update from 2002).	14522256	Myc-driven murine prostate cancer shares molecular features with human prostate tumors.	21316604	Bone marrow-derived myofibroblasts contribute to the mesenchymal stem cell niche and promote tumor growth.	23263490	Germline mutations affecting the proofreading domains of POLE and POLD1 predispose to colorectal adenomas and carcinomas.	19011631	Meta-analysis of genome-wide association data identifies four new susceptibility loci for colorectal cancer.	.
XRCC2	Centogene, Ambry Genetics, Fulgent	3	278	1667	1662	20.1564	6.73887	0.661853	0.0601685	335	112	11	1	12023985	A potential role for the XRCC2 R188H polymorphic site in DNA-damage repair and breast cancer.	22464251	Rare mutations in XRCC2 increase the risk of breast cancer.	18188695	Genetic polymorphisms in the DNA repair genes XRCC1, XRCC2 and XRCC3 and risk of breast cancer in Cyprus.	15386379	DNA repair gene XRCC2 and XRCC3 polymorphisms and susceptibility to cancers of the upper aerodigestive tract.	21104022	Polymorphisms in RAD51, XRCC2 and XRCC3 genes of the homologous recombination repair in colorectal cancer--a case control study.	14973095	Genetic variations in XRCC2 and XRCC3 are not associated with endometrial cancer risk.	21414327	Association studies of OGG1, XRCC1, XRCC2 and XRCC3 polymorphisms with differentiated thyroid cancer.	23054243	Rare variants in XRCC2 as breast cancer susceptibility alleles.	23319983	Polymorphism of the DNA repair genes RAD51 and XRCC2 in smoking- and drinking-related laryngeal cancer in a Polish population.	14645207	A tumour-derived mutant allele of XRCC2 preferentially suppresses homologous recombination at DNA replication forks.	.
NTHL1	GeneDx, Centogene, Ambry Genetics	3	173	950	588	17.0068	26.3605	0.340136	0.170068	100	155	2	1	25938944	A germline homozygous mutation in the base-excision repair gene NTHL1 causes adenomatous polyposis and colorectal cancer.	26649986	Biallelic NTHL1 Mutations in a Woman with Multiple Primary Tumors.	29522130	Overexpression of the base excision repair NTHL1 glycosylase causes genomic instability and early cellular hallmarks of cancer.	19173277	Differential microRNA expression between hepatitis B and hepatitis C leading disease progression to hepatocellular carcinoma.	14726013	The base excision repair: mechanisms and its relevance for cancer susceptibility.	17628657	Base excision repair modulation as a risk factor for human cancers.	15864800	Osteopontin induces multiple changes in gene expression that reflect the six "hallmarks of cancer" in a model of breast cancer progression.	16099477	Accumulation of lipid peroxidation-derived DNA lesions: potential lead markers for chemoprevention of inflammation-driven malignancies.	15044326	Cellular repair of oxidatively induced DNA base lesions is defective in prostate cancer cell lines, PC-3 and DU-145.	20084279	Common genetic variants and risk for HPV persistence and progression to cervical cancer.	.
SDHAF2	Centogene, Ambry Genetics, Fulgent	3	137	1093	564	36.8794	6.73759	1.24113	0	208	38	7	0	20130071	Mutations of the metabolic genes IDH1, IDH2, and SDHAF2 are not major determinants of the pseudohypoxic phenotype of sporadic pheochromocytomas and paragangliomas.	28384794	Clinical Characterization of the Pheochromocytoma and Paraganglioma Susceptibility Genes SDHA, TMEM127, MAX, and SDHAF2 for Gene-Informed Prevention.	20972721	Expression and somatic mutations of SDHAF2 (SDH5), a novel endocrine tumor suppressor gene in parathyroid tumors of primary hyperparathyroidism.	27587393	The Assembly Factor SDHAF2 Is Dispensable for Flavination of the Catalytic Subunit of Mitochondrial Complex II in Breast Cancer Cells.	24322175	Role of SDHAF2 and SDHD in von Hippel-Lindau associated pheochromocytomas.	26942671	Mitochondria and Cancer.	11404820	Gene mutations in the succinate dehydrogenase subunit SDHB cause susceptibility to familial pheochromocytoma and to familial paraganglioma.	11062460	Mutations in SDHC cause autosomal dominant paraganglioma, type 3.	22101431	Reductive carboxylation supports growth in tumour cells with defective mitochondria.	24893135	Pheochromocytoma and paraganglioma: an endocrine society clinical practice guideline.	.
SDHA	Counsyl , Centogene, Ambry Genetics, Fulgent	4	26883	43980	746	54.6917	8.57909	0.402145	0	408	64	3	0	22955521	Loss of expression of SDHA predicts SDHA mutations in gastrointestinal stromal tumors.	23109135	Overexpression of insulin-like growth factor 1 receptor and frequent mutational inactivation of SDHA in wild-type SDHB-negative gastrointestinal stromal tumors.	23633203	Familial SDHA mutation associated with pituitary adenoma and pheochromocytoma/paraganglioma.	26722403	A novel germline mutation in SDHA identified in a rare case of gastrointestinal stromal tumor complicated with renal cell carcinoma.	29538659	CORRIGENDUM FOR "Clinical Aspects of SDHA-Related Pheochromocytoma and Paraganglioma: A Nationwide Study".	29177515	Clinical Aspects of SDHA-Related Pheochromocytoma and Paraganglioma: A Nationwide Study.	28276433	Renal cell carcinoma.	18177721	The biology of cancer: metabolic reprogramming fuels cell growth and proliferation.	25428504	Predictive correlates of response to the anti-PD-L1 antibody MPDL3280A in cancer patients.	12000816	Germ-line mutations in nonsyndromic pheochromocytoma.	.
FH	GeneDx, Centogene, Ambry Genetics, Fulgent	4	11386	16572	930	35.914	4.51613	4.30108	0.215054	334	42	40	2	11865300	Germline mutations in FH predispose to dominantly inherited uterine fibroids, skin leiomyomata and papillary renal cell cancer.	15987702	Accumulation of Krebs cycle intermediates and over-expression of HIF1alpha in tumours which result from germline FH and SDH mutations.	22677546	Inhibition of Î±-KG-dependent histone and DNA demethylases by fumarate and succinate that are accumulated in mutations of FH and SDH tumor suppressors.	12761039	Genetic and functional analyses of FH mutations in multiple cutaneous and uterine leiomyomatosis, hereditary leiomyomatosis and renal cancer, and fumarate hydratase deficiency.	15937070	Novel mutations in FH and expansion of the spectrum of phenotypes expressed in families with hereditary leiomyomatosis and renal cell cancer.	24334767	Germline mutations in FH confer predisposition to malignant pheochromocytomas and paragangliomas.	12183404	Few FH mutations in sporadic counterparts of tumor types observed in hereditary leiomyomatosis and renal cell cancer families.	18366737	The FH mutation database: an online database of fumarate hydratase mutations involved in the MCUL (HLRCC) tumor syndrome and congenital fumarase deficiency.	25004247	Germline FH mutations presenting with pheochromocytoma.	12177782	Low frequency of somatic mutations in the FH/multiple cutaneous leiomyomatosis gene in sporadic leiomyosarcomas and uterine leiomyomas.	.
PTCH1	Otogenetics Centogene, Ambry Genetics, Fulgent	4	8710	13650	2500	39.24	16.48	5.4	0.28	981	412	135	7	15087129	Expression of the PTCH1 tumor suppressor gene is regulated by alternative promoters and a single functional Gli-binding site.	18347096	Cooperation between the Hic1 and Ptch1 tumor suppressors in medulloblastoma.	20068110	Mechanisms of inactivation of PTCH1 gene in nevoid basal cell carcinoma syndrome: modification of the two-hit hypothesis.	21188540	Heterogeneity of familial medulloblastoma and contribution of germline PTCH1 and SUFU mutations to sporadic medulloblastoma.	16273213	A model for PTCH1/Ptch1-associated tumors comprising mutational inactivation and gene silencing.	16109989	Polymorphisms in PTCH1 affect the risk of ameloblastoma.	15475264	Genetic mapping of a Ptch1-associated rhabdomyosarcoma susceptibility locus on mouse chromosome 2.	16826192	Antisense Smo under the control of the PTCH1 promoter delivered by an adenoviral vector inhibits the growth of human pancreatic cancer.	23349881	Mutations in the hedgehog pathway genes SMO and PTCH1 in human gastric tumors.	12410703	Evidence that superficial basal cell carcinoma is monoclonal from analysis of the Ptch1 gene locus.	.
TSC1	GeneDx, Centogene, Ambry Genetics, Fulgent	4	5504	19828	2795	28.8014	13.8104	2.50447	0.286225	805	386	70	8	15545625	Regulation of mTOR function in response to hypoxia by REDD1 and the TSC1/TSC2 tumor suppressor complex.	18198340	Hypoxia regulates TSC1/2-mTOR signaling and tumor suppression through REDD1-mediated 14-3-3 shuttling.	10806479	The TSC1 tumour suppressor hamartin regulates cell adhesion through ERM proteins and the GTPase Rho.	16286931	Regulation of neuronal morphology and function by the tumor suppressors Tsc1 and Tsc2.	15624760	Pathogenesis of tuberous sclerosis subependymal giant cell astrocytomas: biallelic inactivation of TSC1 or TSC2 leads to mTOR activation.	7849708	9q34 loss of heterozygosity in a tuberous sclerosis astrocytoma suggests a growth suppressor-like activity also for the TSC1 gene.	14633685	Mutation spectrum of the 9q34 tuberous sclerosis gene TSC1 in transitional cell carcinoma of the bladder.	20616807	The TSC1 and TSC2 tumor suppressors are required for proper ER stress response and protect cells from ER stress-induced apoptosis.	16909113	Frequent loss of chromosome 9, homozygous CDKN2A/p14(ARF)/CDKN2B deletion and low TSC1 mRNA expression in pleomorphic xanthoastrocytomas.	11437991	Mutational analysis of TSC1 and TSC2 genes in gangliogliomas.	.
TSC2	GeneDx, Centogene, Ambry Genetics, Fulgent	4	4002	13489	4072	12.4018	13.8752	0.687623	0.294695	505	565	28	12	15545625	Regulation of mTOR function in response to hypoxia by REDD1 and the TSC1/TSC2 tumor suppressor complex.	11390358	TSC1 and TSC2 tumor suppressors antagonize insulin signaling in cell growth.	12045200	Tuberin regulates p70 S6 kinase activation and ribosomal protein S6 phosphorylation. A role for the TSC2 tumor suppressor gene in pulmonary lymphangioleiomyomatosis (LAM).	15937108	The NF1 tumor suppressor critically regulates TSC2 and mTOR.	10096549	Renal carcinogenesis, hepatic hemangiomatosis, and embryonic lethality caused by a germ-line Tsc2 mutation in mice.	15624760	Pathogenesis of tuberous sclerosis subependymal giant cell astrocytomas: biallelic inactivation of TSC1 or TSC2 leads to mTOR activation.	16740698	AKT activation in human glioblastomas enhances proliferation via TSC2 and S6 kinase signaling.	18381890	WD40 protein FBW5 promotes ubiquitination of tumor suppressor TSC2 by DDB1-CUL4-ROC1 ligase.	16027168	Genetic analysis of Pten and Tsc2 functional interactions in the mouse reveals asymmetrical haploinsufficiency in tumor suppression.	20616807	The TSC1 and TSC2 tumor suppressors are required for proper ER stress response and protect cells from ER stress-induced apoptosis.	.
FANCC	Otogenetics, GeneDx Ambry Genetics, Fulgent	4	1764	15550	926	14.9028	2.69978	0.863931	0.539957	138	25	8	5	23028338	Exome sequencing identifies rare deleterious mutations in DNA repair genes FANCC and BLM as potential breast cancer susceptibility alleles.	15644418	Ex vivo culture of Fancc-/- stem/progenitor cells predisposes cells to undergo apoptosis, and surviving stem/progenitor cells display cytogenetic abnormalities and an increased risk of malignancy.	14726700	The genetics of FANCC and FANCG in familial pancreatic cancer.	16762635	Targeted disruption of FANCC and FANCG in human cancer provides a preclinical model for specific therapeutic options.	18607065	Hypermethylation of the FANCC and FANCL promoter regions in sporadic acute leukaemia.	20509860	Genetic inactivation of the Fanconi anemia gene FANCC identified in the hepatocellular carcinoma cell line HuH-7 confers sensitivity towards DNA-interstrand crosslinking agents.	21543111	Evaluation of Fanconi anaemia genes FANCA, FANCC and FANCL in cervical cancer susceptibility.	29767408	Fanconi anaemia presenting as acute myeloid leukaemia and myelodysplastic syndrome in adulthood: a family report on co-occurring FANCC and CHEK2 mutations.	15894097	Effects of chemotherapy and hormonal therapy for early breast cancer on recurrence and 15-year survival: an overview of the randomised trials.	14973191	Human microRNA genes are frequently located at fragile sites and genomic regions involved in cancers.	.
BAP1	Color, GeneDx Ambry Genetics, Fulgent	4	615	2170	7401	44.4399	16.8626	2.62127	0.297257	3289	1248	194	22	21051595	Frequent mutation of BAP1 in metastasizing uveal melanomas.	21874000	Germline BAP1 mutations predispose to malignant mesothelioma.	21874003	Germline mutations in BAP1 predispose to melanocytic tumors.	21941004	Germline BAP1 mutation predisposes to uveal melanoma, lung adenocarcinoma, meningioma, and other cancers.	23333114	Effects on survival of BAP1 and PBRM1 mutations in sporadic clear-cell renal-cell carcinoma: a retrospective analysis with independent validation.	22878500	Loss of the tumor suppressor BAP1 causes myeloid transformation.	23684012	Germline BAP1 mutations predispose to renal cell carcinomas.	23620406	Adverse outcomes in clear cell renal cell carcinoma with mutations of 3p21 epigenetic regulators BAP1 and SETD2: a report by MSKCC and the KIRC TCGA research network.	25658628	High Incidence of Somatic BAP1 alterations in sporadic malignant mesothelioma.	24347639	Tumor suppressor and deubiquitinase BAP1 promotes DNA double-strand break repair.	.
FLCN	GeneDx, Centogene, Ambry Genetics, Fulgent	4	533	1300	1890	21.8519	14.5503	4.44444	1.0582	413	275	84	20	18974783	Deficiency of FLCN in mouse kidney led to development of polycystic kidneys and renal neoplasia.	21209915	Inactivation of the FLCN tumor suppressor gene induces TFE3 transcriptional activity by increasing its nuclear localization.	18219524	Second hits in the FLCN gene in a hereditary renal cancer syndrome in dogs.	19387735	Loss of heterozygosity at the FLCN locus in early renal cystic lesions in dogs with renal cystadenocarcinoma and nodular dermatofibrosis.	27913603	The tumor suppressor FLCN mediates an alternate mTOR pathway to regulate browning of adipose tissue.	19733897	Novel intronic germline FLCN gene mutation in a patient with multiple ipsilateral renal neoplasms.	23264078	A de novo FLCN mutation in a patient with spontaneous pneumothorax and renal cancer; a clinical and molecular evaluation.	26083655	Disruption of tubular Flcn expression as a mouse model for renal tumor induction.	28039480	Nutrient-induced FNIP degradation by SCFÎ²-TRCP regulates FLCN complex localization and promotes renal cancer progression.	27258496	Case Report of Birt-Hogg-DubÃ© Syndrome: Germline Mutations of FLCN Detected in Patients With Renal Cancer and Thyroid Cancer.	.
POT1	GeneDx, Centogene, Ambry Genetics, Fulgent	4	385	1952	2459	32.4929	12.2001	0.366002	1.30134	799	300	9	32	17050546	Telomestatin-induced telomere uncapping is modulated by POT1 through G-overhang extension in HT1080 human tumor cells.	24686846	Rare missense variants in POT1 predispose to familial cutaneous malignant melanoma.	14744765	Expression of POT1 is associated with tumor stage and telomere length in gastric carcinoma.	27226433	Complex karyotypes and KRAS and POT1 mutations impact outcome in CLL after chlorambucil-based chemotherapy or chemoimmunotherapy.	27239034	Telomere Replication Stress Induced by POT1 Inactivation Accelerates Tumorigenesis.	22369941	Interaction of Berberine derivative with protein POT1 affect telomere function in cancer cells.	28393832	Structural insights into POT1-TPP1 interaction and POT1 C-terminal mutations in human cancer.	24784786	Mutations in POT1 predispose to familial cutaneous malignant melanoma.	16864095	[Human pot1 gene exon12 mutation screening in cultured human carcinoma cell strains (lines)].	27419638	Stressed telomeres without POT1 enhance tumorigenesis.	.
HOXB13	GeneDx, Centogene, Ambry Genetics, Fulgent	4	212	917	2752	23.5465	24.564	0.25436	0.0363372	648	676	7	1	24390282	A prostate cancer susceptibility allele at 6q22 increases RFX6 expression by modulating HOXB13 chromatin binding.	15583692	Expression analysis onto microarrays of randomly selected cDNA clones highlights HOXB13 as a marker of human prostate cancer.	17453342	Exploring the two-gene ratio in breast cancer--independent roles for HOXB13 and IL17BR in prediction of clinical outcome.	22841674	A population-based assessment of germline HOXB13 G84E mutation and prostate cancer risk.	16278676	Epigenetic inactivation of the candidate tumor suppressor gene HOXB13 in human renal cell carcinoma.	22714738	Confirmation of the HOXB13 G84E germline mutation in familial prostate cancer.	22718278	A novel germline mutation in HOXB13 is associated with prostate cancer risk in Chinese men.	15756448	Regulation of tumor invasion by HOXB13 gene overexpressed in human endometrial cancer.	23393222	The G84E mutation of HOXB13 is associated with increased risk for prostate cancer: results from the REDUCE trial.	19013255	Recruitment of HDAC4 by transcription factor YY1 represses HOXB13 to affect cell growth in AR-negative prostate cancers.	.

## Sheet: S Table 6
SUM	16	52	79	87	99	175	604	367	1276
GENE	Fulgent	Oxford Gene Technology	Knight Diagnostic	ArcherDx	Children's Hospital of Philladelphia	Blue Print Genetics	Foundation Medicine	Mastermind
									SUM
CEBPA	1	1	1	1	1	1	1	1	8
RUNX1	1	1	1	1	1	1	1	1	8
NF1	1	1	0	1	1	1	1	1	7
TP53	1	1	1	0	1	1	1	1	7
ATM	1	1	1	0	0	1	1	1	6
CDKN2A	0	0	1	1	1	1	1	1	6
ETV6	0	1	1	1	1	0	1	1	6
GATA1	0	1	1	0	1	1	1	1	6
GATA2	1	0	1	0	1	1	1	1	6
HRAS	1	0	1	0	1	1	1	1	6
JAK2	0	1	1	1	1	0	1	1	6
KRAS	0	1	1	0	1	1	1	1	6
MPL	0	1	1	0	1	1	1	1	6
NOTCH1	0	1	1	1	1	0	1	1	6
NRAS	0	1	1	0	1	1	1	1	6
PTPN11	0	1	1	0	1	1	1	1	6
ABL1	0	1	0	1	1	0	1	1	5
ASXL1	0	1	1	0	1	0	1	1	5
BCL6	0	0	1	1	1	0	1	1	5
BIRC3	0	1	1	1	0	0	1	1	5
CALR	0	1	1	0	1	0	1	1	5
CBL	0	1	1	0	1	0	1	1	5
CREBBP	0	0	1	1	1	0	1	1	5
CSF3R	0	1	1	0	1	0	1	1	5
DNMT3A	0	1	1	0	1	0	1	1	5
EPOR	0	1	0	1	1	0	1	1	5
EZH2	0	1	1	0	1	0	1	1	5
FBXW7	0	1	1	0	1	0	1	1	5
FLT3	0	1	1	0	1	0	1	1	5
IDH1	0	1	1	0	1	0	1	1	5
IDH2	0	1	1	0	1	0	1	1	5
IKZF1	0	0	1	1	1	0	1	1	5
KIT	0	1	1	0	1	0	1	1	5
NPM1	0	1	1	0	1	0	1	1	5
PAX5	0	0	1	1	1	0	1	1	5
PDGFRA	0	1	0	1	1	0	1	1	5
SF3B1	0	1	1	0	1	0	1	1	5
TCF3	0	0	1	1	1	0	1	1	5
TET2	0	1	1	0	1	0	1	1	5
WT1	0	1	1	0	1	0	1	1	5
BCL2	0	0	1	1	0	0	1	1	4
BCOR	0	1	1	0	1	0	1	0	4
BCR	0	1	0	1	0	0	1	1	4
BRAF	0	0	1	0	1	0	1	1	4
CCND1	0	0	1	1	0	0	1	1	4
CCND3	0	0	0	1	1	0	1	1	4
TERT	1	0	0	0	1	1	0	1	4
CSF1R	0	0	0	1	1	0	1	1	4
EP300	0	0	1	0	1	0	1	1	4
ERG	0	0	0	1	1	0	1	1	4
FGFR1	0	1	0	1	0	0	1	1	4
IL7R	0	0	1	0	1	0	1	1	4
JAK1	0	0	1	0	1	0	1	1	4
JAK3	0	0	1	0	1	0	1	1	4
KMT2A	0	1	0	1	0	0	1	1	4
MLH1	1	0	0	0	0	1	1	1	4
MSH2	1	0	0	0	1	1	1	0	4
MSH6	1	0	0	0	1	1	1	0	4
MYC	0	0	1	1	0	0	1	1	4
MYD88	0	1	1	0	0	0	1	1	4
PDGFRB	0	1	0	1	0	0	1	1	4
PHF6	0	1	1	0	1	0	1	0	4
PTEN	0	0	1	0	1	0	1	1	4
SETBP1	0	1	1	0	1	0	1	0	4
SETD2	0	0	0	1	1	0	1	1	4
SRSF2	0	1	1	0	1	0	1	0	4
TAL1	0	0	0	1	1	0	1	1	4
U2AF1	0	1	1	0	1	0	1	0	4
ALK	0	0	0	1	0	0	1	1	3
ATRX	0	0	0	0	1	1	1	0	3
BCL11B	0	0	0	1	1	0	1	0	3
BLM	1	0	0	0	0	1	1	0	3
CARD11	0	0	1	0	0	0	1	1	3
CBFB	0	0	0	1	0	0	1	1	3
CCND2	0	0	0	1	0	0	1	1	3
CD274	0	0	0	1	0	0	1	1	3
CD79B	0	0	1	0	0	0	1	1	3
CDK6	0	0	0	1	0	0	1	1	3
CDKN2B	0	0	0	0	1	0	1	1	3
CRLF2	0	0	0	1	1	0	1	0	3
CXCR4	0	0	0	0	0	1	1	1	3
EBF1	0	0	0	1	1	0	1	0	3
FAS	0	0	0	0	0	1	1	1	3
FOXP1	0	0	0	1	0	0	1	1	3
IKZF3	0	0	0	1	1	0	1	0	3
IRF4	0	0	0	1	0	0	1	1	3
KDM6A	0	0	1	0	1	0	1	0	3
LEF1	0	0	0	0	1	0	1	1	3
MALT1	0	0	0	1	0	0	1	1	3
MECOM	0	0	0	1	0	0	1	1	3
MLL	0	0	1	0	0	0	1	1	3
MLLT10	0	0	0	1	0	0	1	1	3
MUC1	0	0	0	1	0	0	1	1	3
MYB	0	0	0	0	1	0	1	1	3
MYH11	0	0	0	1	0	0	1	1	3
NT5C2	0	0	0	0	1	0	1	1	3
NUP214	0	0	0	1	0	0	1	1	3
NUP98	0	0	0	1	0	0	1	1	3
PDCD1	0	0	0	1	0	0	1	1	3
PDCD1LG2	0	0	0	1	0	0	1	1	3
PML	0	0	0	1	0	0	1	1	3
PRDM1	0	0	1	0	0	0	1	1	3
RARA	0	0	0	1	0	0	1	1	3
RB1	0	0	0	0	1	0	1	1	3
ROS1	0	0	0	1	0	0	1	1	3
RUNX1T1	0	0	0	1	0	0	1	1	3
SOCS1	0	0	1	0	0	0	1	1	3
STAT3	0	0	1	0	0	0	1	1	3
SUZ12	0	0	1	0	1	0	1	0	3
TNFAIP3	0	0	1	0	0	0	1	1	3
TP63	0	0	0	1	0	0	1	1	3
ZRSR2	0	0	1	0	1	0	1	0	3
ABL2	0	0	0	1	0	0	1	0	2
ACTB	0	0	0	0	0	1	1	0	2
AFF1	0	0	0	0	0	0	1	1	2
AKT1	0	0	0	0	0	0	1	1	2
APC	0	0	0	0	0	0	1	1	2
ATR	0	0	0	0	0	1	1	0	2
B2M	0	0	0	0	0	0	1	1	2
BCL10	0	0	0	0	0	0	1	1	2
BCL3	0	0	0	1	0	0	1	0	2
BCORL1	0	0	0	0	1	0	1	0	2
BRCA1	0	0	0	0	0	0	1	1	2
BRCA2	0	0	0	0	0	1	1	0	2
BRIP1	0	0	0	0	0	1	1	0	2
BTK	0	0	0	0	0	0	1	1	2
CD22	0	0	0	0	0	0	1	1	2
CD36	0	0	0	0	0	0	1	1	2
CD58	0	0	0	0	0	0	1	1	2
CD79A	0	0	0	0	0	0	1	1	2
CDH1	0	0	0	0	0	0	1	1	2
CDK4	0	0	0	0	0	0	1	1	2
CDKN1B	0	0	0	0	0	0	1	1	2
CHIC2	0	0	0	1	0	0	1	0	2
ETNK1	0	1	0	0	1	0	0	0	2
CIITA	0	0	0	1	0	0	1	0	2
CSF1	0	0	0	0	0	0	1	1	2
CTCF	0	0	0	0	1	0	1	0	2
CTNNB1	0	0	0	0	0	0	1	1	2
DEK	0	0	0	1	0	0	1	0	2
DNM2	0	0	0	0	1	0	1	0	2
DOT1L	0	0	0	0	1	0	1	0	2
DUSP22	0	0	0	1	0	0	1	0	2
NBN	1	0	0	0	0	1	0	0	2
EED	0	0	0	0	1	0	1	0	2
EGFR	0	0	0	0	0	0	1	1	2
ELN	0	0	0	0	0	0	1	1	2
EPHA3	0	0	0	0	0	0	1	1	2
PMS2	1	0	0	0	0	1	0	0	2
ERBB2	0	0	0	0	0	0	1	1	2
ESR1	0	0	0	0	1	0	1	0	2
ETS1	0	0	0	0	1	0	1	0	2
SH2B3	0	1	0	0	1	0	0	0	2
TERC	1	0	0	0	0	1	0	0	2
TINF2	0	0	0	0	1	1	0	0	2
FANCA	0	0	0	0	0	1	1	0	2
FANCC	0	0	0	0	0	1	1	0	2
FANCD2	0	0	0	0	0	1	1	0	2
FANCE	0	0	0	0	0	1	1	0	2
FANCF	0	0	0	0	0	1	1	0	2
FANCG	0	0	0	0	0	1	1	0	2
FANCL	0	0	0	0	0	1	1	0	2
FGFR4	0	0	0	0	0	0	1	1	2
FLT1	0	0	0	0	0	0	1	1	2
FOXO1	0	0	1	0	0	0	1	0	2
GATA3	0	0	0	0	1	0	1	0	2
GNA13	0	0	1	0	0	0	1	0	2
HDAC1	0	0	0	0	0	0	1	1	2
HGF	0	0	0	0	0	0	1	1	2
HOXA11	0	0	0	0	0	1	1	0	2
CTLA4	0	0	0	1	0	0	0	1	2
HOXA9	0	0	0	0	0	0	1	1	2
CYCS	0	0	0	0	0	1	0	1	2
ID3	0	0	1	0	0	0	1	0	2
IGH	0	0	0	0	0	0	1	1	2
IGK	0	0	0	0	0	0	1	1	2
ELANE	0	0	0	0	0	1	0	1	2
IKZF2	0	0	0	1	0	0	1	0	2
IL3	0	0	0	0	0	0	1	1	2
IRF1	0	0	0	0	0	0	1	1	2
IRF8	0	0	0	1	0	0	1	0	2
ITK	0	0	0	0	0	1	1	0	2
JUN	0	0	0	0	0	0	1	1	2
KAT6A	0	0	0	1	0	0	1	0	2
KDR	0	0	0	0	0	0	1	1	2
KMT2D	0	0	0	0	1	0	1	0	2
LMO2	0	0	0	0	0	0	1	1	2
LYL1	0	0	0	0	1	0	1	0	2
MAF	0	0	0	0	0	0	1	1	2
MAP2K1	0	0	0	0	0	0	1	1	2
MAPK1	0	0	0	0	0	0	1	1	2
MCL1	0	0	0	0	0	0	1	1	2
MDM2	0	0	0	0	0	0	1	1	2
MEF2B	0	0	1	0	0	0	1	0	2
MET	0	0	0	0	0	0	1	1	2
MIB1	0	0	0	0	0	0	1	1	2
MKL1	0	0	0	1	0	0	1	0	2
MLF1	0	0	0	1	0	0	1	0	2
MLL2	0	0	1	0	0	0	1	0	2
MLLT1	0	0	0	0	0	0	1	1	2
MLLT3	0	0	0	0	0	0	1	1	2
MLLT4	0	0	0	1	0	0	1	0	2
MTOR	0	0	0	0	0	0	1	1	2
MYCN	0	0	0	0	0	0	1	1	2
MYH9	0	0	0	0	0	1	1	0	2
NCOR2	0	0	0	0	0	0	1	1	2
ITGA2B	0	0	0	0	0	1	0	1	2
ITGB3	0	0	0	0	0	1	0	1	2
NFKB2	0	0	0	1	0	0	1	0	2
NFKBIA	0	0	0	0	0	0	1	1	2
NOTCH2	0	0	1	0	0	0	1	0	2
NTRK1	0	0	0	0	0	0	1	1	2
NTRK3	0	0	0	1	0	0	1	0	2
P2RY8	0	0	0	1	0	0	1	0	2
PAG1	0	0	0	1	0	0	1	0	2
PALB2	0	0	0	0	0	1	1	0	2
PBX1	0	0	0	0	0	0	1	1	2
PC	0	0	0	0	0	1	1	0	2
PICALM	0	0	0	1	0	0	1	0	2
PIK3CA	0	0	0	0	0	0	1	1	2
PIK3R1	0	0	0	0	1	0	1	0	2
POT1	0	1	0	0	0	0	1	0	2
PRDM16	0	0	0	1	0	0	1	0	2
PTPN6	0	0	0	0	0	0	1	1	2
RAD21	0	0	1	0	0	0	1	0	2
RAF1	0	0	0	0	0	0	1	1	2
RBM15	0	0	0	1	0	0	1	0	2
RELN	0	0	0	0	1	0	1	0	2
RET	0	0	0	0	0	0	1	1	2
RHOH	0	0	0	0	0	0	1	1	2
RUNX2	0	0	0	0	0	0	1	1	2
PTK2B	0	0	0	1	0	0	0	1	2
SET	0	0	0	0	0	0	1	1	2
SMC1A	0	0	1	0	0	0	1	0	2
SMC3	0	0	1	0	0	0	1	0	2
RPS19	0	0	0	0	0	1	0	1	2
SRC	0	0	0	0	0	0	1	1	2
SH2D1A	0	0	0	0	0	1	0	1	2
STAG2	0	0	1	0	0	0	1	0	2
STAT5A	0	0	0	0	0	0	1	1	2
STAT5B	0	0	0	0	0	0	1	1	2
STAT6	0	0	0	0	0	0	1	1	2
TFG	0	0	0	1	0	0	1	0	2
TFRC	0	0	0	0	0	0	1	1	2
TLX1	0	0	0	0	1	0	1	0	2
TLX3	0	0	0	0	1	0	1	0	2
TNFRSF14	0	0	1	0	0	0	1	0	2
TYK2	0	0	0	1	0	0	1	0	2
U2AF2	0	0	0	0	1	0	1	0	2
VHL	0	1	0	0	0	0	1	0	2
WHSC1	0	0	0	0	1	0	1	0	2
XPO1	0	1	0	0	0	0	1	0	2
XIAP	0	0	0	0	0	1	0	1	2
ABI1	0	0	0	0	0	0	1	0	1
ACSL6	0	0	0	0	0	0	1	0	1
AF10	0	0	0	0	0	0	1	0	1
AF6	0	0	0	0	0	0	1	0	1
AFF4	0	0	0	0	0	0	1	0	1
AKT2	0	0	0	0	0	0	1	0	1
AKT3	0	0	0	0	0	0	1	0	1
AMER1	0	0	0	0	0	0	1	0	1
APH1A	0	0	0	0	0	0	1	0	1
AR	0	0	0	0	0	0	1	0	1
ARAF	0	0	0	0	0	0	1	0	1
ARFRP1	0	0	0	0	0	0	1	0	1
ARHGAP26	0	0	0	0	0	0	1	0	1
ARHGEF12	0	0	0	0	0	0	1	0	1
ARID1A	0	0	0	0	0	0	1	0	1
ARID2	0	0	0	0	0	0	1	0	1
ARNT	0	0	0	0	0	0	1	0	1
ASMTL	0	0	0	0	0	0	1	0	1
ATF1	0	0	0	0	0	0	1	0	1
ATG5	0	0	0	0	0	0	1	0	1
ATIC	0	0	0	0	0	0	1	0	1
AURKA	0	0	0	0	0	0	1	0	1
AURKB	0	0	0	0	0	0	1	0	1
AXIN1	0	0	0	0	0	0	1	0	1
AXL	0	0	0	0	0	0	1	0	1
BAP1	0	0	0	0	0	0	1	0	1
BARD1	0	0	0	0	0	0	1	0	1
BCL11A	0	0	0	0	0	0	1	0	1
BCL2L2	0	0	0	0	0	0	1	0	1
BCL7A	0	0	0	0	0	0	1	0	1
BCL9	0	0	0	0	0	0	1	0	1
BRD4	0	0	0	0	0	0	1	0	1
BRSK1	0	0	0	0	0	0	1	0	1
BTG1	0	0	0	0	0	0	1	0	1
BTG2	0	0	0	0	0	0	1	0	1
BTLA	0	0	0	0	0	0	1	0	1
C11orf30	0	0	0	0	0	0	1	0	1
CAD	0	0	0	0	0	0	1	0	1
CAMTA1	0	0	0	0	0	0	1	0	1
CARS	0	0	0	0	0	0	1	0	1
CBFA2T3	0	0	0	0	0	0	1	0	1
CCNE1	0	0	0	0	0	0	1	0	1
CCT6B	0	0	0	0	0	0	1	0	1
CD70	0	0	0	0	0	0	1	0	1
CDC73	0	0	0	0	0	0	1	0	1
CDK12	0	0	0	0	0	0	1	0	1
CDK8	0	0	0	0	0	0	1	0	1
CDKN2C	0	0	0	0	0	0	1	0	1
CDX2	0	0	0	0	0	0	1	0	1
CHD2	0	0	0	0	0	0	1	0	1
CHEK1	0	0	0	0	0	0	1	0	1
CHEK2	0	0	0	0	0	0	1	0	1
CHN1	0	0	0	0	0	0	1	0	1
CIC	0	0	0	0	0	0	1	0	1
CKS1B	0	0	0	0	0	0	1	0	1
CLP1	0	0	0	0	0	0	1	0	1
CLTC	0	0	0	0	0	0	1	0	1
CLTCL1	0	0	0	0	0	0	1	0	1
CNTRL	0	0	0	0	0	0	1	0	1
COL1A1	0	0	0	0	0	0	1	0	1
CPS1	0	0	0	0	0	0	1	0	1
CREB3L1	0	0	0	0	0	0	1	0	1
CREB3L2	0	0	0	0	0	0	1	0	1
CRKL	0	0	0	0	0	0	1	0	1
CTNNA1	0	0	0	0	0	0	1	0	1
CUX1	0	0	0	0	0	0	1	0	1
DAXX	0	0	0	0	0	0	1	0	1
DDIT3	0	0	0	0	0	0	1	0	1
DDR2	0	0	0	0	0	0	1	0	1
DDX10	0	0	0	0	0	0	1	0	1
DDX3X	0	0	0	0	0	0	1	0	1
DDX6	0	0	0	0	0	0	1	0	1
DTX1	0	0	0	0	0	0	1	0	1
DUSP2	0	0	0	0	0	0	1	0	1
DUSP9	0	0	0	0	0	0	1	0	1
E2A	0	0	0	0	0	0	1	0	1
ECT2L	0	0	0	0	0	0	1	0	1
EIF4A2	0	0	0	0	0	0	1	0	1
ELF4	0	0	0	0	0	0	1	0	1
ELL	0	0	0	0	0	0	1	0	1
ELP2	0	0	0	0	0	0	1	0	1
EML4	0	0	0	0	0	0	1	0	1
EPHA5	0	0	0	0	0	0	1	0	1
EPHA7	0	0	0	0	0	0	1	0	1
EPHB1	0	0	0	0	0	0	1	0	1
EPS15	0	0	0	0	0	0	1	0	1
ERBB3	0	0	0	0	0	0	1	0	1
ERBB4	0	0	0	0	0	0	1	0	1
ETV1	0	0	0	0	0	0	1	0	1
ETV4	0	0	0	0	0	0	1	0	1
ETV5	0	0	0	0	0	0	1	0	1
EWSR1	0	0	0	0	0	0	1	0	1
EXOSC6	0	0	0	0	0	0	1	0	1
FAF1	0	0	0	0	0	0	1	0	1
FAM46C	0	0	0	0	0	0	1	0	1
ABCA3	0	0	0	0	0	1	0	0	1
ABCB7	0	0	0	0	0	1	0	0	1
ABCG5	0	0	0	0	0	1	0	0	1
ABCG8	0	0	0	0	0	1	0	0	1
FBXO11	0	0	0	0	0	0	1	0	1
ABL	0	0	1	0	0	0	0	0	1
FBXO31	0	0	0	0	0	0	1	0	1
ACTN1	0	0	0	0	0	1	0	0	1
ADAMTS13	0	0	0	0	0	1	0	0	1
FCGR2B	0	0	0	0	0	0	1	0	1
FCRL4	0	0	0	0	0	0	1	0	1
FEV	0	0	0	0	0	0	1	0	1
AK2	0	0	0	0	0	1	0	0	1
FGF10	0	0	0	0	0	0	1	0	1
FGF14	0	0	0	0	0	0	1	0	1
FGF19	0	0	0	0	0	0	1	0	1
ALAS2	0	0	0	0	0	1	0	0	1
FGF23	0	0	0	0	0	0	1	0	1
AMN	0	0	0	0	0	1	0	0	1
ANK1	0	0	0	0	0	1	0	0	1
ANKRD26	0	0	0	0	0	1	0	0	1
AP3B1	0	0	0	0	0	1	0	0	1
FGF3	0	0	0	0	0	0	1	0	1
FGF4	0	0	0	0	0	0	1	0	1
FGF6	0	0	0	0	0	0	1	0	1
FGFR1OP	0	0	0	0	0	0	1	0	1
FGFR2	0	0	0	0	0	0	1	0	1
FGFR3	0	0	0	0	0	0	1	0	1
FHIT	0	0	0	0	0	0	1	0	1
FLCN	0	0	0	0	0	0	1	0	1
FLI1	0	0	0	0	0	0	1	0	1
FLT4	0	0	0	0	0	0	1	0	1
FLYWCH1	0	0	0	0	0	0	1	0	1
FNBP1	0	0	0	0	0	0	1	0	1
FOXL2	0	0	0	0	0	0	1	0	1
FOXO3	0	0	0	0	0	0	1	0	1
FOXO4	0	0	0	0	0	0	1	0	1
FRS2	0	0	0	0	0	0	1	0	1
FSTL3	0	0	0	0	0	0	1	0	1
FUS	0	0	0	0	0	0	1	0	1
GADD45B	0	0	0	0	0	0	1	0	1
GAS7	0	0	0	0	0	0	1	0	1
BLOC1S3	0	0	0	0	0	1	0	0	1
BLOC1S6	0	0	0	0	0	1	0	0	1
GID4	0	0	0	0	0	0	1	0	1
GLI1	0	0	0	0	0	0	1	0	1
GMPS	0	0	0	0	0	0	1	0	1
GNA11	0	0	0	0	0	0	1	0	1
GNA12	0	0	0	0	0	0	1	0	1
C15ORF41	0	0	0	0	0	1	0	0	1
GNAQ	0	0	0	0	0	0	1	0	1
GNAS	0	0	0	0	0	0	1	0	1
GPHN	0	0	0	0	0	0	1	0	1
CBL-B	0	0	1	0	0	0	0	0	1
GPR124	0	0	0	0	0	0	1	0	1
GRAF	0	0	0	0	0	0	1	0	1
GRIN2A	0	0	0	0	0	0	1	0	1
GSK3B	0	0	0	0	0	0	1	0	1
GTSE1	0	0	0	0	0	0	1	0	1
HDAC4	0	0	0	0	0	0	1	0	1
CDAN1	0	0	0	0	0	1	0	0	1
CDC25C	0	0	0	0	1	0	0	0	1
HDAC7	0	0	0	0	0	0	1	0	1
HERPUD1	0	0	0	0	0	0	1	0	1
HEY1	0	0	0	0	0	0	1	0	1
HIP1	0	0	0	0	0	0	1	0	1
HIST1H1C	0	0	0	0	0	0	1	0	1
HIST1H1D	0	0	0	0	0	0	1	0	1
HIST1H1E	0	0	0	0	0	0	1	0	1
CEBPD	0	0	0	1	0	0	0	0	1
CEBPE	0	0	0	1	0	0	0	0	1
CEBPG	0	0	0	1	0	0	0	0	1
CHD1	0	0	0	1	0	0	0	0	1
HIST1H2AC	0	0	0	0	0	0	1	0	1
HIST1H2AG	0	0	0	0	0	0	1	0	1
HIST1H2AL	0	0	0	0	0	0	1	0	1
HIST1H2AM	0	0	0	0	0	0	1	0	1
HIST1H2BC	0	0	0	0	0	0	1	0	1
HIST1H2BJ	0	0	0	0	0	0	1	0	1
HIST1H2BK	0	0	0	0	0	0	1	0	1
HIST1H2BO	0	0	0	0	0	0	1	0	1
HIST1H3B	0	0	0	0	0	0	1	0	1
HIST1H4l	0	0	0	0	0	0	1	0	1
HLF	0	0	0	0	0	0	1	0	1
HMGA1	0	0	0	0	0	0	1	0	1
HMGA2	0	0	0	0	0	0	1	0	1
HNF1A	0	0	0	0	0	0	1	0	1
HOXA13	0	0	0	0	0	0	1	0	1
CSF2RA	0	0	0	0	0	1	0	0	1
CTC1	0	0	0	0	0	1	0	0	1
HOXA3	0	0	0	0	0	0	1	0	1
CTSC	0	0	0	0	0	1	0	0	1
CUBN	0	0	0	0	0	1	0	0	1
HOXC11	0	0	0	0	0	0	1	0	1
HOXC13	0	0	0	0	0	0	1	0	1
HOXD11	0	0	0	0	0	0	1	0	1
HOXD13	0	0	0	0	0	0	1	0	1
HSP90AA1	0	0	0	0	0	0	1	0	1
DDX41	0	0	0	0	1	0	0	0	1
HSP90AB1	0	0	0	0	0	0	1	0	1
DKC1	0	0	0	0	0	1	0	0	1
DTNBP1	0	0	0	0	0	1	0	0	1
ICK	0	0	0	0	0	0	1	0	1
IGF1R	0	0	0	0	0	0	1	0	1
EGLN1	0	1	0	0	0	0	0	0	1
EIF4A1	0	0	0	1	0	0	0	0	1
IGL	0	0	0	0	0	0	1	0	1
IKBKE	0	0	0	0	0	0	1	0	1
EPAS1	0	1	0	0	0	0	0	0	1
EPB42	0	0	0	0	0	1	0	0	1
EPCAM	1	0	0	0	0	0	0	0	1
IL21R	0	0	0	0	0	0	1	0	1
INHBA	0	0	0	0	0	0	1	0	1
INPP4B	0	0	0	0	0	0	1	0	1
INPP5D	0	0	0	0	0	0	1	0	1
ERCC4	0	0	0	0	0	1	0	0	1
IRS2	0	0	0	0	0	0	1	0	1
F10	0	0	0	0	0	1	0	0	1
F11	0	0	0	0	0	1	0	0	1
F12	0	0	0	0	0	1	0	0	1
F13A1	0	0	0	0	0	1	0	0	1
F2	0	0	0	0	0	1	0	0	1
F5	0	0	0	0	0	1	0	0	1
F7	0	0	0	0	0	1	0	0	1
F8	0	0	0	0	0	1	0	0	1
F9	0	0	0	0	0	1	0	0	1
JARID2	0	0	0	0	0	0	1	0	1
FAM5C	0	0	1	0	0	0	0	0	1
FANCB	0	0	0	0	0	1	0	0	1
FANCI	0	0	0	0	0	1	0	0	1
FANCM	0	0	0	0	0	1	0	0	1
JAZF1	0	0	0	0	0	0	1	0	1
KDM2B	0	0	0	0	0	0	1	0	1
KDM4C	0	0	0	0	0	0	1	0	1
FGA	0	0	0	0	0	1	0	0	1
FGB	0	0	0	0	0	1	0	0	1
KDM5A	0	0	0	0	0	0	1	0	1
KDM5C	0	0	0	0	0	0	1	0	1
KDSR	0	0	0	0	0	0	1	0	1
KEAP1	0	0	0	0	0	0	1	0	1
KIF5B	0	0	0	0	0	0	1	0	1
KLHL6	0	0	0	0	0	0	1	0	1
KMT2C	0	0	0	0	0	0	1	0	1
FGG	0	0	0	0	0	1	0	0	1
LASP1	0	0	0	0	0	0	1	0	1
FLNA	0	0	0	0	0	1	0	0	1
LCP1	0	0	0	0	0	0	1	0	1
LMO1	0	0	0	0	0	0	1	0	1
LPP	0	0	0	0	0	0	1	0	1
LRP1B	0	0	0	0	0	0	1	0	1
LRRK2	0	0	0	0	0	0	1	0	1
MAFB	0	0	0	0	0	0	1	0	1
G6PC3	0	0	0	0	0	1	0	0	1
G6PD	0	0	0	0	0	1	0	0	1
MAGED1	0	0	0	0	0	0	1	0	1
GGCX	0	0	0	0	0	1	0	0	1
MAP2K2	0	0	0	0	0	0	1	0	1
GLIS2	0	0	0	1	0	0	0	0	1
MAP2K4	0	0	0	0	0	0	1	0	1
MAP3K1	0	0	0	0	0	0	1	0	1
MAP3K14	0	0	0	0	0	0	1	0	1
MAP3K6	0	0	0	0	0	0	1	0	1
MAP3K7	0	0	0	0	0	0	1	0	1
GP1BA	0	0	0	0	0	1	0	0	1
GP1BB	0	0	0	0	0	1	0	0	1
GP9	0	0	0	0	0	1	0	0	1
GPI	0	0	0	0	0	1	0	0	1
GPR143	0	0	0	0	0	1	0	0	1
MDM4	0	0	0	0	0	0	1	0	1
MDS2	0	0	0	0	0	0	1	0	1
GSS	0	0	0	0	0	1	0	0	1
HAX1	0	0	0	0	0	1	0	0	1
HBA1	0	0	0	0	0	1	0	0	1
HBA2	0	0	0	0	0	1	0	0	1
HBB	0	0	0	0	0	1	0	0	1
MED12	0	0	0	0	0	0	1	0	1
MEF2C	0	0	0	0	0	0	1	0	1
MEK2	0	0	0	0	0	0	1	0	1
MEN1	0	0	0	0	0	0	1	0	1
HFE	0	0	0	0	0	1	0	0	1
MITF	0	0	0	0	0	0	1	0	1
MKI67	0	0	0	0	0	0	1	0	1
MLLT6	0	0	0	0	0	0	1	0	1
MN1	0	0	0	0	0	0	1	0	1
MNX1	0	0	0	0	0	0	1	0	1
MRE11A	0	0	0	0	0	0	1	0	1
HNRNPK	0	0	1	0	0	0	0	0	1
MSH3	0	0	0	0	0	0	1	0	1
MSI2	0	0	0	0	0	0	1	0	1
MSN	0	0	0	0	0	0	1	0	1
MUTYH	0	0	0	0	0	0	1	0	1
HPS1	0	0	0	0	0	1	0	0	1
HPS3	0	0	0	0	0	1	0	0	1
HPS4	0	0	0	0	0	1	0	0	1
HPS5	0	0	0	0	0	1	0	0	1
HPS6	0	0	0	0	0	1	0	0	1
MYCL	0	0	0	0	0	0	1	0	1
ID4	0	0	0	1	0	0	0	0	1
IFNGR2	0	0	0	0	0	1	0	0	1
MYO18A	0	0	0	0	0	0	1	0	1
NACA	0	0	0	0	0	0	1	0	1
NBEAP1	0	0	0	0	0	0	1	0	1
NCOA2	0	0	0	0	0	0	1	0	1
NCSTN	0	0	0	0	0	0	1	0	1
NDRG1	0	0	0	0	0	0	1	0	1
ITGA2	0	0	0	0	0	1	0	0	1
JAGN1	0	0	0	0	0	1	0	0	1
JAK2 V617F	0	1	0	0	0	0	0	0	1
NF2	0	0	0	0	0	0	1	0	1
NFE2L2	0	0	0	0	0	0	1	0	1
NIN	0	0	0	0	0	0	1	0	1
NKX2-1	0	0	0	0	0	0	1	0	1
NOD1	0	0	0	0	0	0	1	0	1
NR4A3	0	0	0	0	0	0	1	0	1
KLF1	0	0	0	0	0	1	0	0	1
KLF2	0	0	0	1	0	0	0	0	1
NSD1	0	0	0	0	0	0	1	0	1
LMAN1	0	0	0	0	0	1	0	0	1
NTRK2	0	0	0	0	0	0	1	0	1
LPIN2	0	0	0	0	0	1	0	0	1
NUMA1	0	0	0	0	0	0	1	0	1
NUP93	0	0	0	0	0	0	1	0	1
LYST	0	0	0	0	0	1	0	0	1
NUTM2A	0	0	0	0	0	0	1	0	1
OMD	0	0	0	0	0	0	1	0	1
MAGT1	0	0	0	0	0	1	0	0	1
PAFAH1B2	0	0	0	0	0	0	1	0	1
PAK3	0	0	0	0	0	0	1	0	1
PASK	0	0	0	0	0	0	1	0	1
PAX3	0	0	0	0	0	0	1	0	1
MASTL	0	0	0	0	0	1	0	0	1
PAX7	0	0	0	0	0	0	1	0	1
PBRM1	0	0	0	0	0	0	1	0	1
PCBP1	0	0	0	0	0	0	1	0	1
PCLO	0	0	0	0	0	0	1	0	1
PCM1	0	0	0	0	0	0	1	0	1
PCSK7	0	0	0	0	0	0	1	0	1
PD-L2	0	0	0	0	0	0	1	0	1
PDCD11	0	0	0	0	0	0	1	0	1
PDE4DIP	0	0	0	0	0	0	1	0	1
PDGFB	0	0	0	0	0	0	1	0	1
PDK1	0	0	0	0	0	0	1	0	1
MPLW515K	0	1	0	0	0	0	0	0	1
MPLW515L	0	1	0	0	0	0	0	0	1
PER1	0	0	0	0	0	0	1	0	1
PHF1	0	0	0	0	0	0	1	0	1
MTR	0	0	0	0	0	1	0	0	1
PIK3CG	0	0	0	0	0	0	1	0	1
PIK3R2	0	0	0	0	0	0	1	0	1
PIM1	0	0	0	0	0	0	1	0	1
MYO5A	0	0	0	0	0	1	0	0	1
PLAG1	0	0	0	0	0	0	1	0	1
NBEAL2	0	0	0	0	0	1	0	0	1
PLCG2	0	0	0	0	0	0	1	0	1
POU2AF1	0	0	0	0	0	0	1	0	1
PPP1CB	0	0	0	0	0	0	1	0	1
PPP2R1A	0	0	0	0	0	0	1	0	1
NHP2	0	0	0	0	0	1	0	0	1
PRKAR1A	0	0	0	0	0	0	1	0	1
PRKDC	0	0	0	0	0	0	1	0	1
PRRX1	0	0	0	0	0	0	1	0	1
NOP10	0	0	0	0	0	1	0	0	1
PRSS8	0	0	0	0	0	0	1	0	1
PSIP1	0	0	0	0	0	0	1	0	1
PTCH1	0	0	0	0	0	0	1	0	1
PTK7	0	0	0	0	0	0	1	0	1
PTPN2	0	0	0	0	0	0	1	0	1
OCA2	0	0	0	0	0	1	0	0	1
P2RY12	0	0	0	0	0	1	0	0	1
PTPRO	0	0	0	0	0	0	1	0	1
RABEP1	0	0	0	0	0	0	1	0	1
RAD50	0	0	0	0	0	0	1	0	1
RAD51	0	0	0	0	0	0	1	0	1
RALGDS	0	0	0	0	0	0	1	0	1
RAP1GDS1	0	0	0	0	0	0	1	0	1
RASGEF1A	0	0	0	0	0	0	1	0	1
RHOA	0	0	0	0	0	0	1	0	1
PDHA1	0	0	0	0	0	1	0	0	1
PDHX	0	0	0	0	0	1	0	0	1
RICTOR	0	0	0	0	0	0	1	0	1
RNF213	0	0	0	0	0	0	1	0	1
RNF43	0	0	0	0	0	0	1	0	1
RPL22	0	0	0	0	0	0	1	0	1
RPN1	0	0	0	0	0	0	1	0	1
PKLR	0	0	0	0	0	1	0	0	1
RPTOR	0	0	0	0	0	0	1	0	1
S1PR2	0	0	0	0	0	0	1	0	1
PRF1	0	0	0	0	0	1	0	0	1
SDHA	0	0	0	0	0	0	1	0	1
SDHB	0	0	0	0	0	0	1	0	1
PROC	0	0	0	0	0	1	0	0	1
PROS1	0	0	0	0	0	1	0	0	1
PRPF40B	0	0	0	0	1	0	0	0	1
SDHC	0	0	0	0	0	0	1	0	1
SDHD	0	0	0	0	0	0	1	0	1
SEC31A	0	0	0	0	0	0	1	0	1
SEPT5	0	0	0	0	0	0	1	0	1
SEPT6	0	0	0	0	0	0	1	0	1
SEPT9	0	0	0	0	0	0	1	0	1
SERP2	0	0	0	0	0	0	1	0	1
PUS1	0	0	0	0	0	1	0	0	1
RAB27A	0	0	0	0	0	1	0	0	1
RAD51C	0	0	0	0	0	1	0	0	1
SGK1	0	0	0	0	0	0	1	0	1
SH3GL1	0	0	0	0	0	0	1	0	1
SLC1A2	0	0	0	0	0	0	1	0	1
SMAD2	0	0	0	0	0	0	1	0	1
RBM8A	0	0	0	0	0	1	0	0	1
RECQL4	0	0	0	0	0	1	0	0	1
SMAD4	0	0	0	0	0	0	1	0	1
RETEI1	0	0	0	0	1	0	0	0	1
SMARCA1	0	0	0	0	0	0	1	0	1
SMARCA4	0	0	0	0	0	0	1	0	1
SMARCB1	0	0	0	0	0	0	1	0	1
RPL10	0	0	0	0	1	0	0	0	1
RPL11	0	0	0	0	0	1	0	0	1
RPL15	0	0	0	0	0	1	0	0	1
SMO	0	0	0	0	0	0	1	0	1
RPL35A	0	0	0	0	0	1	0	0	1
RPL5	0	0	0	0	0	1	0	0	1
SNX29	0	0	0	0	0	0	1	0	1
RPS10	0	0	0	0	0	1	0	0	1
RPS17	0	0	0	0	0	1	0	0	1
RPS24	0	0	0	0	0	1	0	0	1
RPS26	0	0	0	0	0	1	0	0	1
RPS29	0	0	0	0	0	1	0	0	1
RPS7	0	0	0	0	0	1	0	0	1
RTEL1	0	0	0	0	0	1	0	0	1
SOCS2	0	0	0	0	0	0	1	0	1
SOCS3	0	0	0	0	0	0	1	0	1
SBDS	0	0	0	0	0	1	0	0	1
SOX10	0	0	0	0	0	0	1	0	1
SOX2	0	0	0	0	0	0	1	0	1
SPEN	0	0	0	0	0	0	1	0	1
SPOP	0	0	0	0	0	0	1	0	1
SEC23B	0	0	0	0	0	1	0	0	1
SEMA6A	0	0	0	1	0	0	0	0	1
SRSF3	0	0	0	0	0	0	1	0	1
SS18	0	0	0	0	0	0	1	0	1
SSX1	0	0	0	0	0	0	1	0	1
SERPINC1	0	0	0	0	0	1	0	0	1
SSX2	0	0	0	0	0	0	1	0	1
SF1	0	0	0	0	1	0	0	0	1
SF3A1	0	0	0	0	1	0	0	0	1
SFTPB	0	0	0	0	0	1	0	0	1
SFTPC	0	0	0	0	0	1	0	0	1
SSX4	0	0	0	0	0	0	1	0	1
SHP2	0	0	1	0	0	0	0	0	1
SLC19A2	0	0	0	0	0	1	0	0	1
SLC45A2	0	0	0	0	0	1	0	0	1
SLC4A1	0	0	0	0	0	1	0	0	1
SLFN14	0	0	0	0	0	1	0	0	1
SLX4	0	0	0	0	0	1	0	0	1
STAT4	0	0	0	0	0	0	1	0	1
STK11	0	0	0	0	0	0	1	0	1
STL	0	0	0	0	0	0	1	0	1
SUFU	0	0	0	0	0	0	1	0	1
SYK	0	0	0	0	0	0	1	0	1
TAF1	0	0	0	0	0	0	1	0	1
TAF15	0	0	0	0	0	0	1	0	1
TAL2	0	0	0	0	0	0	1	0	1
SPTA1	0	0	0	0	0	1	0	0	1
SPTB	0	0	0	0	0	1	0	0	1
TBL1XR1	0	0	0	0	0	0	1	0	1
TCL1	0	0	0	0	0	0	1	0	1
TCL1A	0	0	0	0	0	0	1	0	1
TEC	0	0	0	0	0	0	1	0	1
TET1	0	0	0	0	0	0	1	0	1
TFE3	0	0	0	0	0	0	1	0	1
TFPT	0	0	0	0	0	0	1	0	1
STIL	0	0	0	1	0	0	0	0	1
TGFBR2	0	0	0	0	0	0	1	0	1
STX11	0	0	0	0	0	1	0	0	1
STXBP2	0	0	0	0	0	1	0	0	1
TLL2	0	0	0	0	0	0	1	0	1
TMEM30A	0	0	0	0	0	0	1	0	1
TMPRSS2	0	0	0	0	0	0	1	0	1
TMSB4XP8	0	0	0	0	0	0	1	0	1
TBXA2R	0	0	0	0	0	1	0	0	1
TCIRG1	0	0	0	0	0	1	0	0	1
TNFRSF11A	0	0	0	0	0	0	1	0	1
TNFRSF17	0	0	0	0	0	0	1	0	1
TNFRSF6	0	0	0	0	0	0	1	0	1
TOP1	0	0	0	0	0	0	1	0	1
THBD	0	0	0	0	0	1	0	0	1
TPM3	0	0	0	0	0	0	1	0	1
TPM4	0	0	0	0	0	0	1	0	1
TRAF2	0	0	0	0	0	0	1	0	1
TMPRSS6	0	0	0	0	0	1	0	0	1
TRAF3	0	0	0	0	0	0	1	0	1
TRAF5	0	0	0	0	0	0	1	0	1
TRG	0	0	0	0	0	0	1	0	1
TRIM24	0	0	0	0	0	0	1	0	1
TRIP11	0	0	0	0	0	0	1	0	1
TPI1	0	0	0	0	0	1	0	0	1
TSC1	0	0	0	0	0	0	1	0	1
TSC2	0	0	0	0	0	0	1	0	1
TSHR	0	0	0	0	0	0	1	0	1
TTL	0	0	0	0	0	0	1	0	1
TUSC3	0	0	0	0	0	0	1	0	1
USP6	0	0	0	0	0	0	1	0	1
WDR90	0	0	0	0	0	0	1	0	1
TUBB1	0	0	0	0	0	1	0	0	1
WHSC1L1	0	0	0	0	0	0	1	0	1
TYR	0	0	0	0	0	1	0	0	1
TYRP1	0	0	0	0	0	1	0	0	1
U2AF35	0	0	1	0	0	0	0	0	1
UBA2	0	0	0	0	1	0	0	0	1
UNC13D	0	0	0	0	0	1	0	0	1
USB1	0	0	0	0	0	1	0	0	1
USH2A	0	0	0	0	1	0	0	0	1
WISP3	0	0	0	0	0	0	1	0	1
USP7	0	0	0	0	1	0	0	0	1
UTX	0	0	1	0	0	0	0	0	1
VKORC1	0	0	0	0	0	1	0	0	1
VWF	0	0	0	0	0	1	0	0	1
WAS	0	0	0	0	0	1	0	0	1
XBP1	0	0	0	0	0	0	1	0	1
WRAP53	0	0	0	0	0	1	0	0	1
YPEL5	0	0	0	0	0	0	1	0	1
XRCC2	0	0	0	0	0	1	0	0	1
YARS2	0	0	0	0	0	1	0	0	1
YY1AP1	0	0	0	0	0	0	1	0	1
ZBTB16	0	0	0	0	0	0	1	0	1
ZMYM2	0	0	0	0	0	0	1	0	1
ZCCHC7	0	0	0	1	0	0	0	0	1
ZMYM3	0	0	0	0	0	0	1	0	1
ZNF217	0	0	0	0	0	0	1	0	1
ZNF24	0	0	0	0	0	0	1	0	1
ZNF384	0	0	0	0	0	0	1	0	1
ZNF521	0	0	0	0	0	0	1	0	1
ZNF703	0	0	0	0	0	0	1	0	1
ZSCAN3	0	0	0	0	0	0	1	0	1
ZAP70	0	0	0	0	0	0	0	1	1
XRCC1	0	0	0	0	0	0	0	1	1
VIM	0	0	0	0	0	0	0	1	1
VEGFA	0	0	0	0	0	0	0	1	1
VCAM1	0	0	0	0	0	0	0	1	1
USP9X	0	0	0	0	0	0	0	1	1
TRAF6	0	0	0	0	0	0	0	1	1
TNFSF8	0	0	0	0	0	0	0	1	1
TNFSF13B	0	0	0	0	0	0	0	1	1
TNFSF10	0	0	0	0	0	0	0	1	1
TNFRSF9	0	0	0	0	0	0	0	1	1
TNFRSF8	0	0	0	0	0	0	0	1	1
TNFRSF13B	0	0	0	0	0	0	0	1	1
TNFRSF10B	0	0	0	0	0	0	0	1	1
TNF	0	0	0	0	0	0	0	1	1
TLR9	0	0	0	0	0	0	0	1	1
TLR4	0	0	0	0	0	0	0	1	1
TKT	0	0	0	0	0	0	0	1	1
TIRAP	0	0	0	0	0	0	0	1	1
TIMP1	0	0	0	0	0	0	0	1	1
TIA1	0	0	0	0	0	0	0	1	1
THPO	0	0	0	0	0	0	0	1	1
THBS1	0	0	0	0	0	0	0	1	1
TGM2	0	0	0	0	0	0	0	1	1
TCEAL1	0	0	0	0	0	0	0	1	1
TBP	0	0	0	0	0	0	0	1	1
SUMO1	0	0	0	0	0	0	0	1	1
STS	0	0	0	0	0	0	0	1	1
STAT1	0	0	0	0	0	0	0	1	1
SPN	0	0	0	0	0	0	0	1	1
SOD1	0	0	0	0	0	0	0	1	1
SERPINA1	0	0	0	0	0	0	0	1	1
SELPLG	0	0	0	0	0	0	0	1	1
SELL	0	0	0	0	0	0	0	1	1
SDC1	0	0	0	0	0	0	0	1	1
REL	0	0	0	0	0	0	0	1	1
RAG1	0	0	0	0	0	0	0	1	1
PTPRC	0	0	0	0	0	0	0	1	1
PTGS2	0	0	0	0	0	0	0	1	1
PSMB9	0	0	0	0	0	0	0	1	1
PRTN3	0	0	0	0	0	0	0	1	1
PRL	0	0	0	0	0	0	0	1	1
PRDX2	0	0	0	0	0	0	0	1	1
PPARA	0	0	0	0	0	0	0	1	1
POU2F2	0	0	0	0	0	0	0	1	1
PI3	0	0	0	0	0	0	0	1	1
PGR	0	0	0	0	0	0	0	1	1
PCYT1A	0	0	0	0	0	0	0	1	1
PCNA	0	0	0	0	0	0	0	1	1
PARP1	0	0	0	0	0	0	0	1	1
OSM	0	0	0	0	0	0	0	1	1
NRP1	0	0	0	0	0	0	0	1	1
NR4A1	0	0	0	0	0	0	0	1	1
NR3C2	0	0	0	0	0	0	0	1	1
NR3C1	0	0	0	0	0	0	0	1	1
NOS2	0	0	0	0	0	0	0	1	1
NOL3	0	0	0	0	0	0	0	1	1
NME1	0	0	0	0	0	0	0	1	1
NGFR	0	0	0	0	0	0	0	1	1
NFKB1	0	0	0	0	0	0	0	1	1
NES	0	0	0	0	0	0	0	1	1
MUM1	0	0	0	0	0	0	0	1	1
MT2A	0	0	0	0	0	0	0	1	1
MS4A1	0	0	0	0	0	0	0	1	1
MPO	0	0	0	0	0	0	0	1	1
MMP9	0	0	0	0	0	0	0	1	1
MMP2	0	0	0	0	0	0	0	1	1
MME	0	0	0	0	0	0	0	1	1
MEIS1	0	0	0	0	0	0	0	1	1
MAPK9	0	0	0	0	0	0	0	1	1
MAPK8	0	0	0	0	0	0	0	1	1
MAPK3	0	0	0	0	0	0	0	1	1
MAPK14	0	0	0	0	0	0	0	1	1
LYZ	0	0	0	0	0	0	0	1	1
LYN	0	0	0	0	0	0	0	1	1
LTA	0	0	0	0	0	0	0	1	1
LMNA	0	0	0	0	0	0	0	1	1
LIFR	0	0	0	0	0	0	0	1	1
LCK	0	0	0	0	0	0	0	1	1
KLRK1	0	0	0	0	0	0	0	1	1
INS	0	0	0	0	0	0	0	1	1
IL9	0	0	0	0	0	0	0	1	1
IL8	0	0	0	0	0	0	0	1	1
IL7	0	0	0	0	0	0	0	1	1
IL6	0	0	0	0	0	0	0	1	1
IL4	0	0	0	0	0	0	0	1	1
IL2RG	0	0	0	0	0	0	0	1	1
IL2RA	0	0	0	0	0	0	0	1	1
IL2	0	0	0	0	0	0	0	1	1
IL1B	0	0	0	0	0	0	0	1	1
IL18	0	0	0	0	0	0	0	1	1
IL17A	0	0	0	0	0	0	0	1	1
IL15	0	0	0	0	0	0	0	1	1
IL13	0	0	0	0	0	0	0	1	1
IL10	0	0	0	0	0	0	0	1	1
IKBKG	0	0	0	0	0	0	0	1	1
IGHV@	0	0	0	0	0	0	0	1	1
IGF1	0	0	0	0	0	0	0	1	1
ICAM1	0	0	0	0	0	0	0	1	1
HPRT1	0	0	0	0	0	0	0	1	1
HLA-C	0	0	0	0	0	0	0	1	1
HLA-B	0	0	0	0	0	0	0	1	1
HLA-A	0	0	0	0	0	0	0	1	1
H2AFX	0	0	0	0	0	0	0	1	1
GZMB	0	0	0	0	0	0	0	1	1
GFER	0	0	0	0	0	0	0	1	1
GAPDH	0	0	0	0	0	0	0	1	1
FUT4	0	0	0	0	0	0	0	1	1
FOXP3	0	0	0	0	0	0	0	1	1
FN1	0	0	0	0	0	0	0	1	1
FLT3LG	0	0	0	0	0	0	0	1	1
FGF2	0	0	0	0	0	0	0	1	1
FCGR3A	0	0	0	0	0	0	0	1	1
FCER2	0	0	0	0	0	0	0	1	1
FASLG	0	0	0	0	0	0	0	1	1
FADD	0	0	0	0	0	0	0	1	1
ERVW-1	0	0	0	0	0	0	0	1	1
EPHB2	0	0	0	0	0	0	0	1	1
EPHA8	0	0	0	0	0	0	0	1	1
ENO2	0	0	0	0	0	0	0	1	1
EIF4EBP1	0	0	0	0	0	0	0	1	1
EGR1	0	0	0	0	0	0	0	1	1
EGF	0	0	0	0	0	0	0	1	1
E2F1	0	0	0	0	0	0	0	1	1
DPP4	0	0	0	0	0	0	0	1	1
DNER	0	0	0	0	0	0	0	1	1
DNASE1	0	0	0	0	0	0	0	1	1
DHFR	0	0	0	0	0	0	0	1	1
CYLD	0	0	0	0	0	0	0	1	1
CXCR3	0	0	0	0	0	0	0	1	1
CXCL13	0	0	0	0	0	0	0	1	1
CXCL12	0	0	0	0	0	0	0	1	1
CXCL10	0	0	0	0	0	0	0	1	1
CTSB	0	0	0	0	0	0	0	1	1
CSF3	0	0	0	0	0	0	0	1	1
CSF2	0	0	0	0	0	0	0	1	1
CREB1	0	0	0	0	0	0	0	1	1
CR2	0	0	0	0	0	0	0	1	1
CPM	0	0	0	0	0	0	0	1	1
CNTF	0	0	0	0	0	0	0	1	1
CFLAR	0	0	0	0	0	0	0	1	1
CEBPZ	0	0	0	0	0	0	0	1	1
CEACAM5	0	0	0	0	0	0	0	1	1
CDR3	0	0	0	0	0	0	0	1	1
CDKN1A	0	0	0	0	0	0	0	1	1
CDK2	0	0	0	0	0	0	0	1	1
CD99	0	0	0	0	0	0	0	1	1
CD9	0	0	0	0	0	0	0	1	1
CD8A	0	0	0	0	0	0	0	1	1
CD83	0	0	0	0	0	0	0	1	1
CD80	0	0	0	0	0	0	0	1	1
CD74	0	0	0	0	0	0	0	1	1
CD7	0	0	0	0	0	0	0	1	1
CD69	0	0	0	0	0	0	0	1	1
CD68	0	0	0	0	0	0	0	1	1
CD59	0	0	0	0	0	0	0	1	1
CD55	0	0	0	0	0	0	0	1	1
CD53	0	0	0	0	0	0	0	1	1
CD5	0	0	0	0	0	0	0	1	1
CD44	0	0	0	0	0	0	0	1	1
CD40	0	0	0	0	0	0	0	1	1
CD4	0	0	0	0	0	0	0	1	1
CD38	0	0	0	0	0	0	0	1	1
CD34	0	0	0	0	0	0	0	1	1
CD33	0	0	0	0	0	0	0	1	1
CD276	0	0	0	0	0	0	0	1	1
CD27	0	0	0	0	0	0	0	1	1
CD24	0	0	0	0	0	0	0	1	1
CD200	0	0	0	0	0	0	0	1	1
CD2	0	0	0	0	0	0	0	1	1
CD19	0	0	0	0	0	0	0	1	1
CD177	0	0	0	0	0	0	0	1	1
CD14	0	0	0	0	0	0	0	1	1
CCR5	0	0	0	0	0	0	0	1	1
CCNB1	0	0	0	0	0	0	0	1	1
CCL5	0	0	0	0	0	0	0	1	1
CCL21	0	0	0	0	0	0	0	1	1
CCL17	0	0	0	0	0	0	0	1	1
CAT	0	0	0	0	0	0	0	1	1
CASP9	0	0	0	0	0	0	0	1	1
CASP8	0	0	0	0	0	0	0	1	1
CASP3	0	0	0	0	0	0	0	1	1
CASP1	0	0	0	0	0	0	0	1	1
CADM1	0	0	0	0	0	0	0	1	1
C3	0	0	0	0	0	0	0	1	1
BLNK	0	0	0	0	0	0	0	1	1
BIRC5	0	0	0	0	0	0	0	1	1
BIRC2	0	0	0	0	0	0	0	1	1
BID	0	0	0	0	0	0	0	1	1
BCL2L11	0	0	0	0	0	0	0	1	1
BCL2L1	0	0	0	0	0	0	0	1	1
BBC3	0	0	0	0	0	0	0	1	1
BAX	0	0	0	0	0	0	0	1	1
BAK1	0	0	0	0	0	0	0	1	1
BAD	0	0	0	0	0	0	0	1	1
B3GAT1	0	0	0	0	0	0	0	1	1
ARHGAP24	0	0	0	0	0	0	0	1	1
ANXA5	0	0	0	0	0	0	0	1	1
ANPEP	0	0	0	0	0	0	0	1	1
ADA	0	0	0	0	0	0	0	1	1
ACVRL1	0	0	0	0	0	0	0	1	1
ABO	0	0	0	0	0	0	0	1	1
ABCB1	0	0	0	0	0	0	0	1	1

## Sheet: S Table 7
Description	total PMIDs matching gene in title/abstract	total PMIDs matching gene in full text	Total number of sentences mentioning the gene from the top 100 prioritized PMIDs	Number of matches to respective keywords in sentences mentioning the gene from the top 100 prioritized PMIDs as a percentage of the total sentence count				top 10 prioritized pmids with title
Keywords				variant, mutation, missense, nonsense, non-sense, splice, synonymous, nonsynonymous, splicing, mutated, vus, vous, stop loss, loss of function, lof, gain of function, single nucleotide polymorphism, snp	expression, upregulated, upregulation, up-regulated, up-regulation, downregulated, downregulation, down-regulated, down-regulation	cnv, deletion, duplication, repeat expansion, aneuploidy, copy number, indel, trinucleotide expansion, trinucleotide repeat	chimeric, fusion, inversion, transolcation, structural alteration, rearrangement, breakpoint, break-point
GENE	Title/Abstract	Full Text	Average Full Text Mentions	Mutations	Expression	Copy Number	Translocation	Mastermind Link to Article	Article Title	Mastermind Link to Article	Article Title	Mastermind Link to Article	Article Title	Mastermind Link to Article	Article Title	Mastermind Link to Article	Article Title	Mastermind Link to Article	Article Title	Mastermind Link to Article	Article Title	Mastermind Link to Article	Article Title	Mastermind Link to Article	Article Title	Mastermind Link to Article	Article Title
CEBPA	404	1893	8	x				20439648	Prognostic significance of CEBPA mutations in a large cohort of younger adult patients with acute myeloid leukemia: impact of double CEBPA mutations and the interaction with FLT3 and NPM1 mutations.	19171880	Double CEBPA mutations, but not single CEBPA mutations, define a subgroup of acute myeloid leukemia with a distinctive gene expression profile that is uniquely associated with a favorable outcome.	12351377	Favorable prognostic significance of CEBPA mutations in patients with de novo acute myeloid leukemia: a study from the Acute Leukemia French Association (ALFA).	18768433	Somatic CEBPA mutations are a frequent second event in families with germline CEBPA mutations and familial acute myeloid leukemia.	18809607	Prognostic significance of, and gene and microRNA expression signatures associated with, CEBPA mutations in cytogenetically normal acute myeloid leukemia with high-risk molecular features: a Cancer and Leukemia Group B Study.	15746035	Characterization of CEBPA mutations in acute myeloid leukemia: most patients with CEBPA mutations have biallelic mutations and show a distinct immunophenotype of the leukemic cells.	14726504	CEBPA mutations in younger adults with acute myeloid leukemia and normal cytogenetics: prognostic relevance and analysis of cooperating mutations.	15326310	The leukemic fusion gene AML1-MDS1-EVI1 suppresses CEBPA in acute myeloid leukemia by activation of Calreticulin.	19706798	Complexity of CEBPA dysregulation in human acute myeloid leukemia.	20038735	Acute myeloid leukemia with biallelic CEBPA gene mutations and normal karyotype represents a distinct genetic entity associated with a favorable clinical outcome.	.
IDH1	363	1131	12	x				20368543	IDH1 and IDH2 gene mutations identify novel molecular subsets within de novo cytogenetically normal acute myeloid leukemia: a Cancer and Leukemia Group B study.	20368538	Impact of IDH1 R132 mutations and an IDH1 single nucleotide polymorphism in cytogenetically normal acute myeloid leukemia: SNP rs11554137 is an adverse prognostic factor.	20567020	IDH1 and IDH2 mutations are frequent genetic alterations in acute myeloid leukemia and confer adverse prognosis in cytogenetically normal acute myeloid leukemia with NPM1 mutation without FLT3 internal tandem duplication.	24344214	Serum 2-hydroxyglutarate production in IDH1- and IDH2-mutated de novo acute myeloid leukemia: a study by the Acute Leukemia French Association group.	20538800	Acquired mutations in the genes encoding IDH1 and IDH2 both are recurrent aberrations in acute myeloid leukemia: prevalence and prognostic value.	20651067	The prognostic significance of IDH1 mutations in younger adult patients with acute myeloid leukemia is dependent on FLT3/ITD status.	21173122	Acute myeloid leukemia with IDH1 or IDH2 mutation: frequency and clinicopathologic features.	22397365	Molecular alterations of isocitrate dehydrogenase 1 and 2 (IDH1 and IDH2) metabolic genes and additional genetic mutations in newly diagnosed acute myeloid leukemia patients.	21997850	IDH1 and IDH2 mutation analysis in Chinese patients with acute myeloid leukemia and myelodysplastic syndrome.	21647154	IDH1 and IDH2 mutations in pediatric acute leukemia.	.
NOTCH1	668	1537	11	x				18677410	Leukemia-associated NOTCH1 alleles are weak tumor initiators but accelerate K-ras-initiated leukemia.	19109228	NOTCH1/FBXW7 mutation identifies a large subgroup with favorable outcome in adult T-cell acute lymphoblastic leukemia (T-ALL): a Group for Research on Adult Acute Lymphoblastic Leukemia (GRAALL) study.	16954387	Notch1 contributes to mouse T-cell leukemia by directly inducing the expression of c-myc.	16847353	c-Myc is an important direct target of Notch1 in T-cell acute lymphoblastic leukemia/lymphoma.	21737748	Genome-wide analysis reveals conserved and divergent features of Notch1/RBPJ binding in human and murine T-lymphoblastic leukemia cells.	15472075	Activating mutations of NOTCH1 in human T cell acute lymphoblastic leukemia.	17873882	Mutational loss of PTEN induces resistance to NOTCH1 inhibition in T-cell leukemia.	22077063	Mutations of NOTCH1 are an independent predictor of survival in chronic lymphocytic leukemia.	15548998	T cell acute lymphoblastic leukemia/lymphoma: a human cancer commonly associated with aberrant NOTCH1 signaling.	20861909	NOTCH1 and/or FBXW7 mutations predict for initial good prednisone response but not for improved outcome in pediatric T-cell acute lymphoblastic leukemia patients treated on DCOG or COALL protocols.	.
TET2	335	1392	9	x				19797729	TET2 gene mutation is a frequent and adverse event in chronic myelomonocytic leukemia.	21828143	TET2 mutation is an unfavorable prognostic factor in acute myeloid leukemia patients with intermediate-risk cytogenetics.	22116554	Landscape of TET2 mutations in acute myeloid leukemia.	25601757	WT1 recruits TET2 to regulate its target gene expression and suppress leukemia cell proliferation.	22395470	Effects of TET2 mutations on DNA methylation in chronic myelomonocytic leukemia.	25482556	DNA hydroxymethylation profiling reveals that WT1 mutations result in loss of TET2 function in acute myeloid leukemia.	21346257	CBL, CBLB, TET2, ASXL1, and IDH1/2 mutations and additional chromosomal aberrations constitute molecular events in chronic myelogenous leukemia.	20489055	Incidence and prognostic value of TET2 alterations in de novo acute myeloid leukemia achieving complete remission.	22328940	TET2 mutations are associated with specific 5-methylcytosine and 5-hydroxymethylcytosine profiles in patients with chronic myelomonocytic leukemia.	21803851	Deletion of Tet2 in mice leads to dysregulated hematopoietic stem cells and subsequent development of myeloid malignancies.	.
DNMT3A	394	1347	11	x				21067377	DNMT3A mutations in acute myeloid leukemia.	22291079	Age-related prognostic impact of different types of DNMT3A mutations in adults with primary cytogenetically normal acute myeloid leukemia.	21670448	Incidence and prognostic influence of DNMT3A mutations in acute myeloid leukemia.	21399634	Exome sequencing identifies somatic mutations of DNA methyltransferase gene DNMT3A in acute monocytic leukemia.	21445072	DNMT3A mutations in acute myeloid leukemia.	22490330	Mutant DNMT3A: a marker of poor prognosis in acute myeloid leukemia.	21967546	Prognostic impact of DNMT3A mutations in patients with intermediate cytogenetic risk profile acute myeloid leukemia.	22077061	DNMT3A mutations in acute myeloid leukemia: stability during disease evolution and clinical implications.	19211935	MicroRNA-29b induces global DNA hypomethylation and tumor suppressor gene reexpression in acute myeloid leukemia by targeting directly DNMT3A and 3B and indirectly DNMT1.	23632886	Clinical impact of DNMT3A mutations in younger adult patients with acute myeloid leukemia: results of the AML Study Group (AMLSG).	.
IKZF1	245	1005	10			x		19129520	Deletion of IKZF1 and prognosis in acute lymphoblastic leukemia.	19770381	IKZF1 (Ikaros) deletions in BCR-ABL1-positive acute lymphoblastic leukemia are associated with short disease-free survival and high rate of cumulative incidence of relapse: a GIMEMA AL WP report.	19387020	Deletion of IKZF1 and prognosis in acute lymphoblastic leukemia.	21740479	IKZF1 deletions predict a poor prognosis in children with B-cell progenitor acute lymphoblastic leukemia: a multicenter analysis in Taiwan.	20139093	Rearrangement of CRLF2 is associated with mutation of JAK kinases, alteration of IKZF1, Hispanic/Latino ethnicity, and a poor outcome in pediatric B-progenitor acute lymphoblastic leukemia.	21102428	Integrated use of minimal residual disease classification and IKZF1 alteration status accurately predicts 79% of relapses in pediatric acute lymphoblastic leukemia.	21960589	Developmental origins and impact of BCR-ABL1 fusion and IKZF1 deletions in monozygotic twins with Ph+ acute lymphoblastic leukemia.	24064621	An intragenic ERG deletion is a marker of an oncogenic subtype of B-cell precursor acute lymphoblastic leukemia with a favorable outcome despite frequent IKZF1 deletions.	20393504	Haploinsufficiency of the IKZF1 (IKAROS) tumor suppressor gene cooperates with BCR-ABL in a transgenic model of acute lymphoblastic leukemia.	24366361	IKZF1 status as a prognostic feature in BCR-ABL1-positive childhood ALL.	.
NPM1	813	3443	12	x				20026798	Favorable prognostic impact of NPM1 mutations in older patients with cytogenetically normal de novo acute myeloid leukemia and associated gene- and microRNA-expression signatures: a Cancer and Leukemia Group B study.	20567020	IDH1 and IDH2 mutations are frequent genetic alterations in acute myeloid leukemia and confer adverse prognosis in cytogenetically normal acute myeloid leukemia with NPM1 mutation without FLT3 internal tandem duplication.	21555683	Monitoring of minimal residual disease in NPM1-mutated acute myeloid leukemia: a study from the German-Austrian acute myeloid leukemia study group.	16455956	Prevalence and prognostic impact of NPM1 mutations in 1485 adult patients with acute myeloid leukemia (AML).	16051734	Mutant nucleophosmin (NPM1) predicts favorable prognosis in younger adults with acute myeloid leukemia and normal cytogenetics: interaction with other gene mutations.	16109776	Mutations in nucleophosmin (NPM1) in acute myeloid leukemia (AML): association with other gene abnormalities and previously established gene expression signatures and their favorable prognostic significance.	17957027	The impact of FLT3 internal tandem duplication mutant level, number, size, and interaction with NPM1 mutations in a large cohort of young adult patients with acute myeloid leukemia.	15994285	Clinical characteristics and prognostic implications of NPM1 mutations in acute myeloid leukemia.	17597811	Pediatric acute myeloid leukemia with NPM1 mutations is characterized by a gene expression profile with dysregulated HOX gene expression distinct from MLL-rearranged leukemias.	16541144	Quantitative assessment of minimal residual disease in acute myeloid leukemia carrying nucleophosmin (NPM1) gene mutations.	.
BRAF	221	839	9	x				21663470	BRAF mutations in hairy-cell leukemia.	22210875	Both variant and IGHV4-34-expressing hairy cell leukemia lack the BRAF V600E mutation.	16281072	Mutations of genes in the receptor tyrosine kinase (RTK)/RAS-BRAF signal transduction pathway in therapy-related myelodysplasia and acute myeloid leukemia.	21899462	BRAF mutations in hairy-cell leukemia.	21899463	BRAF mutations in hairy-cell leukemia.	22028477	Simple genetic diagnosis of hairy cell leukemia by sensitive detection of the BRAF-V600E mutation.	22133769	Detection of BRAF mutations in patients with hairy cell leukemia and related lymphoproliferative disorders.	22072557	The BRAF V600E mutation in hairy cell leukemia and other mature B-cell neoplasms.	22706871	Rapid detection and quantitation of BRAF mutations in hairy cell leukemia using a sensitive pyrosequencing assay.	22621641	BRAF inhibition in refractory hairy-cell leukemia.	.
FLT3	2522	6097	13	x				11585760	Absence of the wild-type allele predicts poor prognosis in adult de novo acute myeloid leukemia with normal cytogenetics and the internal tandem duplication of FLT3: a cancer and leukemia group B study.	12239147	Studies of FLT3 mutations in paired presentation and relapse samples from patients with acute myeloid leukemia: implications for the role of FLT3 mutations in leukemogenesis, minimal residual disease detection, and possible therapy with FLT3 inhibitors.	11090077	Flt3 mutations from patients with acute myeloid leukemia induce transformation of 32D cells mediated by the Ras and STAT5 pathways.	17940205	FLT3 D835/I836 mutations are associated with poor disease-free survival and a distinct gene-expression signature among younger adults with de novo cytogenetically normal acute myeloid leukemia lacking FLT3 internal tandem duplications.	12010785	A FLT3-targeted tyrosine kinase inhibitor is cytotoxic to leukemia cells in vitro and in vivo.	12070009	Analysis of FLT3 length mutations in 1003 patients with acute myeloid leukemia: correlation to cytogenetics, FAB subtype, and prognosis in the AMLCG study and usefulness as a marker for the detection of minimal residual disease.	14604973	Biologic and clinical significance of the FLT3 transcript level in acute myeloid leukemia.	15345597	Patients with acute myeloid leukemia and an activating mutation in FLT3 respond to a small-molecule FLT3 tyrosine kinase inhibitor, PKC412.	11133746	Prevalence and prognostic significance of Flt3 internal tandem duplication in pediatric acute myeloid leukemia.	15374878	FLT3 inhibition selectively kills childhood acute lymphoblastic leukemia cells with high levels of FLT3 expression.	.
IDH2	260	1272	8	x				20368543	IDH1 and IDH2 gene mutations identify novel molecular subsets within de novo cytogenetically normal acute myeloid leukemia: a Cancer and Leukemia Group B study.	20567020	IDH1 and IDH2 mutations are frequent genetic alterations in acute myeloid leukemia and confer adverse prognosis in cytogenetically normal acute myeloid leukemia with NPM1 mutation without FLT3 internal tandem duplication.	20421455	Prognostic impact of IDH2 mutations in cytogenetically normal acute myeloid leukemia.	20538800	Acquired mutations in the genes encoding IDH1 and IDH2 both are recurrent aberrations in acute myeloid leukemia: prevalence and prognostic value.	22397365	Molecular alterations of isocitrate dehydrogenase 1 and 2 (IDH1 and IDH2) metabolic genes and additional genetic mutations in newly diagnosed acute myeloid leukemia patients.	24065765	Cancer-associated IDH2 mutants drive an acute myeloid leukemia that is susceptible to Brd4 inhibition.	24344214	Serum 2-hydroxyglutarate production in IDH1- and IDH2-mutated de novo acute myeloid leukemia: a study by the Acute Leukemia French Association group.	21173122	Acute myeloid leukemia with IDH1 or IDH2 mutation: frequency and clinicopathologic features.	21647154	IDH1 and IDH2 mutations in pediatric acute leukemia.	24440599	Proto-oncogenic role of mutant IDH2 in leukemia initiation and maintenance.	.
NRAS	287	2135	5	x				17910045	Mutations of FLT3, NRAS, KRAS, and PTPN11 are frequent and possibly mutually exclusive in high hyperdiploid childhood acute lymphoblastic leukemia.	15674343	Distinct gene expression patterns associated with FLT3- and NRAS-activating mutations in acute myeloid leukemia with normal karyotype.	20921338	Endogenous oncogenic Nras mutation promotes aberrant GM-CSF signaling in granulocytic/monocytic precursors in a murine model of chronic myelomonocytic leukemia.	21586752	Endogenous oncogenic Nras mutation initiates hematopoietic malignancies in a dose- and cell type-dependent manner.	16081687	The JAK2V617F activating mutation occurs in chronic myelomonocytic leukemia and acute myeloid leukemia, but not in acute lymphoblastic leukemia or chronic lymphocytic leukemia.	16434492	Implications of NRAS mutations in AML: a study of 2502 patients.	21163920	Hematopoiesis and leukemogenesis in mice expressing oncogenic NrasG12D from the endogenous locus.	16763213	Oncogenic NRAS rapidly and efficiently induces CMML- and AML-like diseases in mice.	16209039	Molecular events in follicular thyroid tumors.	3057505	Analysis of RAS oncogene mutations in human lymphoid malignancies.	.
JAK2	957	3072	11	x			x	10845925	TEL-JAK2 transgenic mice develop T-cell leukemia.	9360930	A TEL-JAK2 fusion protein with constitutive kinase activity in human leukemia.	19234487	Jak2 inhibition deactivates Lyn kinase through the SET-PP2A-SHP1 pathway, causing apoptosis in drug-resistant cells from chronic myelogenous leukemia patients.	22286129	BCR-ABL uncouples canonical JAK2-STAT5 signaling in chronic myeloid leukemia.	16598306	JAK2 V617F is a rare finding in de novo acute myeloid leukemia, but STAT3 activation is common and remains unexplained.	20798787	Destabilization of Bcr-Abl/Jak2 Network by a Jak2/Abl Kinase Inhibitor ON044580 Overcomes Drug Resistance in Blast Crisis Chronic Myelogenous Leukemia (CML).	19965641	Down syndrome acute lymphoblastic leukemia, a highly heterogeneous disease in which aberrant expression of CRLF2 is associated with mutated JAK2: a report from the International BFM Study Group.	18927438	Specific JAK2 mutation (JAK2R683) and multiple gene deletions in Down syndrome acute lymphoblastic leukemia.	23446755	Targeting primitive chronic myeloid leukemia cells by effective inhibition of a new AHI-1-BCR-ABL-JAK2 complex.	20008300	Two routes to leukemic transformation after a JAK2 mutation-positive myeloproliferative neoplasm.	.
ASXL1	259	935	8	x				20693432	Distinct clinical and biological features of de novo acute myeloid leukemia with additional sex comb-like 1 (ASXL1) mutations.	22058207	Acquired mutations in ASXL1 in acute myeloid leukemia: prevalence and prognostic value.	21346257	CBL, CBLB, TET2, ASXL1, and IDH1/2 mutations and additional chromosomal aberrations constitute molecular events in chronic myelogenous leukemia.	24695057	ASXL1 and SETBP1 mutations and their prognostic contribution in chronic myelomonocytic leukemia: a two-center study of 466 patients.	21455215	Concomitant analysis of EZH2 and ASXL1 mutations in myelofibrosis, chronic myelomonocytic leukemia and blast-phase myeloproliferative neoplasms.	20410925	High-density single nucleotide polymorphism array analysis and ASXL1 gene mutation screening in chronic myeloid leukemia during disease progression.	23531518	Mayo prognostic model for WHO-defined chronic myelomonocytic leukemia: ASXL1 and spliceosome component mutations and outcomes.	23365461	Cooperating gene mutations in childhood acute myeloid leukemia with special reference on mutations of ASXL1, TET2, IDH1, IDH2, and DNMT3A.	22535592	Acute myeloid leukemia with myelodysplasia-related changes are characterized by a specific molecular pattern with high frequency of ASXL1 mutations.	21576631	Prognostic significance of ASXL1 mutations in patients with myelodysplastic syndromes.	.
XIAP	321	1276	8		x			12970762	Regulation and targeting of antiapoptotic XIAP in acute myeloid leukemia.	15687241	Small-molecule XIAP inhibitors derepress downstream effector caspases and induce apoptosis of acute myeloid leukemia cells.	19036706	Small molecule XIAP inhibitors cooperate with TRAIL to induce apoptosis in childhood acute leukemia cells and overcome Bcl-2-mediated resistance.	16189296	The histone deacetylase inhibitor LAQ824 induces human leukemia cell death through a process involving XIAP down-regulation, oxidative injury, and the acid sphingomyelinase-dependent generation of ceramide.	15914559	Inhibitors of XIAP sensitize CD40-activated chronic lymphocytic leukemia cells to CD95-mediated apoptosis.	10815900	Expression and prognostic significance of IAP-family genes in human cancers and myeloid leukemias.	12538646	Peptides targeting caspase inhibitors.	16951243	Preclinical characterization of AEG35156/GEM 640, a second-generation antisense oligonucleotide targeting X-linked inhibitor of apoptosis.	19897582	Simultaneous activation of p53 and inhibition of XIAP enhance the activation of apoptosis signaling pathways in AML.	17308065	Mechanism and functional role of XIAP and Mcl-1 down-regulation in flavopiridol/vorinostat antileukemic interactions.	.
ATM	464	2055	8	x				9463314	ATM mutations and phenotypes in ataxia-telangiectasia families in the British Isles: expression of mutant ATM and the risk of leukemia, lymphoma, and breast cancer.	10397742	Somatic ATM mutations indicate a pathogenic role of ATM in B-cell chronic lymphocytic leukemia.	23091097	Biallelic ATM inactivation significantly reduces survival in patients treated on the United Kingdom Leukemia Research Fund Chronic Lymphocytic Leukemia 4 trial.	9788599	Deficiency of the ATM protein expression defines an aggressive subgroup of B-cell chronic lymphocytic leukemia.	17968022	Mutation status of the residual ATM allele is an important determinant of the cellular response to chemotherapy and survival in patients with chronic lymphocytic leukemia containing an 11q deletion.	9892178	ATM mutations in B-cell chronic lymphocytic leukemia.	10699895	ATM gene deletion in patients with adult acute lymphoblastic leukemia.	11468183	p53 dysfunction in B-cell chronic lymphocytic leukemia: inactivation of ATM as an alternative to TP53 mutation.	21993670	ATM gene alterations in chronic lymphocytic leukemia patients induce a distinct gene expression profile and predict disease progression.	18035414	Prognostic significance of ATM and TP53 deletions in Chinese patients with chronic lymphocytic leukemia.	.
PTEN	386	2063	7	x	x			18830414	PTEN posttranslational inactivation and hyperactivation of the PI3K/Akt pathway sustain primary T cell leukemia viability.	14559824	PTEN reverses MDM2-mediated chemotherapy resistance by interacting with p53 in acute lymphoblastic leukemia cells.	19458356	High frequency of PTEN, PI3K, and AKT abnormalities in T-cell acute lymphoblastic leukemia.	24166518	Toward a NOTCH1/FBXW7/RAS/PTEN-based oncogenetic risk classification of adult T-cell acute lymphoblastic leukemia: a Group for Research in Adult Acute Lymphoblastic Leukemia study.	17873882	Mutational loss of PTEN induces resistance to NOTCH1 inhibition in T-cell leukemia.	18337767	Contributions of the Raf/MEK/ERK, PI3K/PTEN/Akt/mTOR and Jak/STAT pathways to leukemia.	18414037	The role of the PTEN/AKT Pathway in NOTCH1-induced leukemia.	22491738	The significance of PTEN and AKT aberrations in pediatric T-cell acute lymphoblastic leukemia.	10706759	Mutation analysis of PTEN/MMAC1 in acute myeloid leukemia.	20576813	Reconstitution of PTEN activity by CK2 inhibitors and interference with the PI3-K/Akt cascade counteract the antiapoptotic effect of human stromal cells in chronic lymphocytic leukemia.	.
BTK	238	963	10		x			23782158	Targeting BTK with ibrutinib in relapsed chronic lymphocytic leukemia.	22279054	The clinically active BTK inhibitor PCI-32765 targets B-cell receptor- and chemokine-controlled adhesion and migration in chronic lymphocytic leukemia.	26116658	Safety and activity of BTK inhibitor ibrutinib combined with ofatumumab in chronic lymphocytic leukemia: a phase 1b/2 study.	23045577	Bruton tyrosine kinase inhibitor ibrutinib (PCI-32765) has significant activity in patients with relapsed/refractory B-cell malignancies.	21680801	KIT-D816V-independent oncogenic signaling in neoplastic cells in systemic mastocytosis: role of Lyn and Btk activation and disruption by dasatinib and bosutinib.	6326131	Monoclonal integration of human T-cell leukemia provirus in all primary tumors of adult T-cell leukemia suggests causative role of human T-cell leukemia virus in the disease.	21422473	Bruton tyrosine kinase represents a promising therapeutic target for treatment of chronic lymphocytic leukemia and is effectively targeted by PCI-32765.	15939795	Mimicry of a constitutively active pre-B cell receptor in acute lymphoblastic leukemia cells.	17684099	The Btk tyrosine kinase is a major target of the Bcr-Abl inhibitor dasatinib.	7530500	Association and activation of Btk and Tec tyrosine kinases by gp130, a signal transducer of the interleukin-6 family of cytokines.	.
TP53	875	12661	12	x				20697090	TP53 mutation and survival in chronic lymphocytic leukemia.	19188171	The prognostic value of TP53 mutations in chronic lymphocytic leukemia is independent of Del17p13: implications for overall survival and chemorefractoriness.	18689542	Monoallelic TP53 inactivation is associated with poor prognosis in chronic lymphocytic leukemia: results from a detailed genetic characterization with long-term follow-up.	18843282	The detection of TP53 mutations in chronic lymphocytic leukemia independently predicts rapid disease progression and is highly correlated with a complex aberrant karyotype.	22186996	TP53 alterations in acute myeloid leukemia with complex karyotype correlate with specific copy number alterations, monosomal karyotype, and dismal outcome.	21483000	Mutational status of the TP53 gene as a predictor of response and survival in patients with chronic lymphocytic leukemia: results from the LRF CLL4 trial.	18528419	Mutations of the TP53 gene in acute myeloid leukemia are strongly associated with a complex aberrant karyotype.	19643983	Detailed analysis of p53 pathway defects in fludarabine-refractory chronic lymphocytic leukemia (CLL): dissecting the contribution of 17p deletion, TP53 mutation, p53-p21 dysfunction, and miR34a in a prospective clinical trial.	11468183	p53 dysfunction in B-cell chronic lymphocytic leukemia: inactivation of ATM as an alternative to TP53 mutation.	24501221	Clinical impact of small TP53 mutated subclones in chronic lymphocytic leukemia.	.
PTPN11	232	1402	11	x				12717436	Somatic mutations in PTPN11 in juvenile myelomonocytic leukemia, myelodysplastic syndromes and acute myeloid leukemia.	15604238	Activating mutations of the noonan syndrome-associated SHP2/PTPN11 gene in human solid tumors and adult acute myelogenous leukemia.	14982869	Genetic evidence for lineage-related and differentiation stage-related contribution of somatic PTPN11 mutations to leukemogenesis in childhood acute leukemia.	15928039	The mutational spectrum of PTPN11 in juvenile myelomonocytic leukemia and Noonan syndrome/myeloproliferative disease.	15761018	Functional analysis of leukemia-associated PTPN11 mutations in primary hematopoietic cells.	16533526	PTPN11, RAS and FLT3 mutations in childhood acute lymphoblastic leukemia.	17910045	Mutations of FLT3, NRAS, KRAS, and PTPN11 are frequent and possibly mutually exclusive in high hyperdiploid childhood acute lymphoblastic leukemia.	15710330	Prognostic, therapeutic, and mechanistic implications of a mouse model of leukemia evoked by Shp2 (PTPN11) mutations.	15834506	Functional analysis of PTPN11/SHP-2 mutants identified in Noonan syndrome and childhood leukemia.	17353900	Genome-wide single-nucleotide polymorphism analysis in juvenile myelomonocytic leukemia identifies uniparental disomy surrounding the NF1 locus in cases associated with neurofibromatosis but not in cases with mutant RAS or PTPN11.	.
IGHV	0	1153	9	x				22869884	Bendamustine in combination with rituximab for previously untreated patients with chronic lymphocytic leukemia: a multicenter phase II trial of the German Chronic Lymphocytic Leukemia Study Group.	21844497	Bendamustine combined with rituximab in patients with relapsed and/or refractory chronic lymphocytic leukemia: a multicenter phase II trial of the German Chronic Lymphocytic Leukemia Study Group.	22150006	SF3B1 and other novel cancer genes in chronic lymphocytic leukemia.	25670221	Idelalisib: First-in-Class PI3K Delta Inhibitor for the Treatment of Chronic Lymphocytic Leukemia, Small Lymphocytic Leukemia, and Follicular Lymphoma.	23091097	Biallelic ATM inactivation significantly reduces survival in patients treated on the United Kingdom Leukemia Research Fund Chronic Lymphocytic Leukemia 4 trial.	25908509	Chronic lymphocytic leukemia: 2015 Update on diagnosis, risk stratification, and treatment.	21508124	Indolent mantle cell leukemia: a clinicopathological variant characterized by isolated lymphocytosis, interstitial bone marrow involvement, kappa light chain restriction, and good prognosis.	23720127	Chronic lymphocytic leukemia: 2013 update on diagnosis, risk stratification and treatment.	23782158	Targeting BTK with ibrutinib in relapsed chronic lymphocytic leukemia.	26639348	Targeting BCL2 with Venetoclax in Relapsed Chronic Lymphocytic Leukemia.	.
EGFR	215	2623	5	x	x			15788680	Gefitinib in patients with malignant mesothelioma: a phase II study by the Cancer and Leukemia Group B.	20207772	Quantifying EGFR alterations in the lung cancer genome with nanofluidic digital PCR arrays.	16897320	Molecular imaging of EGFR kinase activity in tumors with 124I-labeled small molecular tracer and positron emission tomography.	16565089	Hyaluronan-CD44 interaction with leukemia-associated RhoGEF and epidermal growth factor receptor promotes Rho/Ras co-activation, phospholipase C epsilon-Ca2+ signaling, and cytoskeleton modification in head and neck squamous cell carcinoma cells.	21704408	Nuclear epidermal growth factor receptor modulates cellular radio-sensitivity by regulation of chromatin access.	20406885	MUC1 regulates nuclear localization and function of the epidermal growth factor receptor.	24530706	Activation of EGFR and ERBB2 by Helicobacter pylori results in survival of gastric epithelial cells with DNA damage.	22071781	Lung adenocarcinomas with HER2-activating mutations are associated with distinct clinical features and HER2/EGFR copy number gains.	12594213	Mutation of threonine 766 in the epidermal growth factor receptor reveals a hotspot for resistance formation against selective tyrosine kinase inhibitors.	18247132	Targeting the epidermal growth factor receptor in high-grade astrocytomas.	.
KRAS	236	1619	4	x				19296721	Oncogenic Kras initiates leukemia in hematopoietic stem cells.	17910045	Mutations of FLT3, NRAS, KRAS, and PTPN11 are frequent and possibly mutually exclusive in high hyperdiploid childhood acute lymphoblastic leukemia.	20686428	Chemoradiotherapy and gefitinib in stage III non-small cell lung cancer with epidermal growth factor receptor and KRAS mutation analysis: cancer and leukemia group B (CALEB) 30106, a CALGB-stratified phase II trial.	8955068	Biochemical characterization of a novel KRAS insertion mutation from a human leukemia.	16081687	The JAK2V617F activating mutation occurs in chronic myelomonocytic leukemia and acute myeloid leukemia, but not in acute lymphoblastic leukemia or chronic lymphocytic leukemia.	19066392	Oncogenic Kras-induced leukemogeneis: hematopoietic stem cells as the initial target and lineage-specific progenitors as the potential targets for final leukemic transformation.	16969076	Recurrent KRAS codon 146 mutations in human colorectal cancer.	16209039	Molecular events in follicular thyroid tumors.	15951308	RAS mutation in acute myeloid leukemia is associated with distinct cytogenetic subgroups but does not influence outcome in patients younger than 60 years.	21451123	A MEK inhibitor abrogates myeloproliferative disease in Kras mutant mice.	.
SF3B1	182	698	9	x				22150006	SF3B1 and other novel cancer genes in chronic lymphocytic leukemia.	22158541	Exome sequencing identifies recurrent mutations of the splicing factor SF3B1 gene in chronic lymphocytic leukemia.	22039264	Mutations of the SF3B1 splicing factor in chronic lymphocytic leukemia: association with progression and fludarabine-refractoriness.	23335386	Spliceosome mutations involving SRSF2, SF3B1, and U2AF35 in chronic myelomonocytic leukemia: prevalence, clinical correlates, and prognostic relevance.	23568491	SF3B1 mutations in chronic lymphocytic leukemia.	23435461	TP53, SF3B1, and NOTCH1 mutations and outcome of allotransplantation for chronic lymphocytic leukemia: six-year follow-up of the GCLLSG CLL3X trial.	23558524	Distinct patterns of novel gene mutations in poor-prognostic stereotyped subsets of chronic lymphocytic leukemia: the case of SF3B1 and subset #2.	26837699	Clinical impact of clonal and subclonal TP53, SF3B1, BIRC3, NOTCH1, and ATM mutations in chronic lymphocytic leukemia.	21998214	Clinical significance of SF3B1 mutations in myelodysplastic syndromes and myelodysplastic/myeloproliferative neoplasms.	23160465	Biologic and clinical significance of somatic mutations of SF3B1 in myeloid and lymphoid neoplasms.	.
CBL	268	1232	7	x				17475912	Novel c-CBL and CBL-b ubiquitin ligase mutations in human acute myeloid leukemia.	19276253	CBL exon 8/9 mutants activate the FLT3 pathway and cluster in core binding factor/11q deletion acute myeloid leukemia/myelodysplastic syndrome subtypes.	20694012	Germline CBL mutations cause developmental abnormalities and predispose to juvenile myelomonocytic leukemia.	19571318	Mutations in CBL occur frequently in juvenile myelomonocytic leukemia.	20008299	Mutations of an E3 ubiquitin ligase c-Cbl but not TET2 mutations are pathogenic in juvenile myelomonocytic leukemia.	21346257	CBL, CBLB, TET2, ASXL1, and IDH1/2 mutations and additional chromosomal aberrations constitute molecular events in chronic myelogenous leukemia.	18235045	Lyn regulates BCR-ABL and Gab2 tyrosine phosphorylation and c-Cbl protein stability in imatinib-resistant chronic myelogenous leukemia cells.	20951944	Myeloid leukemia development in c-Cbl RING finger mutant mice is dependent on FLT3 signaling.	21118980	As4S4 targets RING-type E3 ligase c-CBL to induce degradation of BCR-ABL in chronic myelogenous leukemia.	23783394	The importance of relative mutant level for evaluating impact on outcome of KIT, FLT3 and CBL mutations in core-binding factor acute myeloid leukemia.	.
CCND1	110	2992	5	x	x			8740788	Involvement of the CCND1 gene in hairy cell leukemia.	8204893	Rearrangement of CCND1 (BCL1/PRAD1) 3' untranslated region in mantle-cell lymphomas and t(11q13)-associated leukemias.	11940200	The World Health Organization classification of malignant lymphoma: incidence and clinical prognosis in HTLV-1-endemic area of Fukuoka.	19535347	Clinicopathological features of lymphoma/leukemia patients carrying both BCL2 and MYC translocations.	21685909	Nuclear overexpression of lymphoid-enhancer-binding factor 1 identifies chronic lymphocytic leukemia/small lymphocytic lymphoma in small B-cell lymphomas.	9639410	Review of alterations of the cyclin-dependent kinase inhibitor INK4 family genes p15, p16, p18 and p19 in human leukemia-lymphoma cells.	15207251	Stem cell origin of cancer and differentiation therapy.	11781220	Proteins encoded by genes involved in chromosomal alterations in lymphoma and leukemia: clinical value of their detection by immunocytochemistry.	17683622	The BRCA1/2 pathway prevents hematologic cancers in addition to breast and ovarian cancers.	15466934	A phase 1 and pharmacodynamic study of depsipeptide (FK228) in chronic lymphocytic leukemia and acute myeloid leukemia.	.
CSF3R	73	878	7	x				23656643	Oncogenic CSF3R mutations in chronic neutrophilic leukemia and atypical CML.	23604229	CSF3R T618I is a highly prevalent and specific mutation in chronic neutrophilic leukemia.	22371884	Sequential gain of mutations in severe congenital neutropenia progressing to acute myeloid leukemia.	7694687	Expression of MDR1 gene in acute leukemia cells: association with CD7+ acute myeloblastic leukemia/acute lymphoblastic leukemia.	24081659	The CSF3R T618I mutation causes a lethal neutrophilic neoplasia in mice that is responsive to therapeutic JAK inhibition.	12351377	Favorable prognostic significance of CEBPA mutations in patients with de novo acute myeloid leukemia: a study from the Acute Leukemia French Association (ALFA).	18809607	Prognostic significance of, and gene and microRNA expression signatures associated with, CEBPA mutations in cytogenetically normal acute myeloid leukemia with high-risk molecular features: a Cancer and Leukemia Group B Study.	24441292	An overview on CALR and CSF3R mutations and a proposal for revision of WHO diagnostic criteria for myeloproliferative neoplasms.	21251617	Coexistence of LMPP-like and GMP-like leukemia stem cells in acute myeloid leukemia.	11526240	Molecular emergence of acute myeloid leukemia during treatment for acute lymphoblastic leukemia.	.
EZH2	221	1076	9	x	x			22677129	Ezh2 augments leukemogenicity by reinforcing differentiation blockage in acute myeloid leukemia.	22431509	A key role for EZH2 and associated genes in mouse and human adult T-cell acute leukemia.	19279403	Panobinostat treatment depletes EZH2 and DNMT1 levels and enhances decitabine mediated de-repression of JunB and loss of survival of human acute leukemia cells.	21828135	Mutational spectrum analysis of chronic myelomonocytic leukemia includes genes associated with epigenetic regulation: UTX, EZH2, and DNMT3A.	25395428	Selective inhibition of EZH2 and EZH1 enzymatic activity by a small molecule suppresses MLL-rearranged leukemia.	21455215	Concomitant analysis of EZH2 and ASXL1 mutations in myelofibrosis, chronic myelomonocytic leukemia and blast-phase myeloproliferative neoplasms.	21901171	Critical Role of c-Myc in Acute Myeloid Leukemia Involving Direct Regulation of miR-26a and Histone Methyltransferase EZH2.	23974116	Targeted disruption of the EZH2-EED complex inhibits EZH2-dependent cancer.	17172412	Histone deacetylase inhibitors deplete enhancer of zeste 2 and associated polycomb repressive complex 2 proteins in human acute leukemia cells.	24097338	EZH2 in normal and malignant hematopoiesis.	.
CDKN2A	217	3333	9	x	x			10706122	Increasing methylation of the CDKN2A gene is associated with the progression of adult T-cell leukemia.	18838613	A comprehensive analysis of the CDKN2A gene in childhood acute lymphoblastic leukemia reveals genomic deletion, copy number neutral loss of heterozygosity, and association with specific cytogenetic subgroups.	12661005	CDKN2A, CDKN2B, and MTAP gene dosage permits precise characterization of mono- and bi-allelic 9p21 deletions in childhood acute lymphoblastic leukemia.	18328560	CDKN2A deletions in acute lymphoblastic leukemia of adolescents and young adults: an array CGH study.	19837270	Homozygous deletion of CDKN2A (p16, p14) and CDKN2B (p15) genes is a poor prognostic factor in adult but not in childhood B-lineage acute lymphoblastic leukemia: a comparative deletion and hypermethylation study.	18519632	Failure of CDKN2A/B (INK4A/B-ARF)-mediated tumor suppression and resistance to targeted therapy in acute lymphoblastic leukemia induced by BCR-ABL.	12185367	Genome-wide retroviral insertional tagging of genes involved in cancer in Cdkn2a-deficient mice.	10550295	Comparative genomic hybridization analysis of natural killer cell lymphoma/leukemia. Recognition of consistent patterns of genetic alterations.	9639410	Review of alterations of the cyclin-dependent kinase inhibitor INK4 family genes p15, p16, p18 and p19 in human leukemia-lymphoma cells.	18677410	Leukemia-associated NOTCH1 alleles are weak tumor initiators but accelerate K-ras-initiated leukemia.	.
RUNX1	1109	4103	12	x				11830488	In vitro analyses of known and novel RUNX1/AML1 mutations in dominant familial platelet disorder with predisposition to acute myelogenous leukemia: implications for mechanisms of pathogenesis.	19282830	RUNX1 mutations are frequent in chronic myelomonocytic leukemia and mutations at the C-terminal region might predict acute myeloid leukemia transformation.	19808697	AML1/RUNX1 mutations in 470 adult patients with de novo acute myeloid leukemia: prognostic implication and interaction with other gene alterations.	11934867	Runx1 is required for zebrafish blood and vessel development and expression of a human RUNX1-CBF2T1 transgene advances a model for studies of leukemogenesis.	15156185	Point mutations in the RUNX1/AML1 gene: another actor in RUNX leukemia.	15735013	Interplay of RUNX1/MTG8 and DNA methyltransferase 1 in acute myeloid leukemia.	11179664	Architecture and anatomy of the genomic locus encoding the human leukemia-associated transcription factor RUNX1/AML1.	17485549	Trisomy 13 is strongly associated with AML1/RUNX1 mutations and increased FLT3 expression in acute myeloid leukemia.	23979164	Transcription factor RUNX1 promotes survival of acute myeloid leukemia cells.	22753902	RUNX1 mutations are associated with poor outcome in younger and older patients with cytogenetically normal acute myeloid leukemia and with distinct gene and MicroRNA expression signatures.	.
ETV6	541	2010	9				x	15806161	Somatic heterozygous mutations in ETV6 (TEL) and frequent absence of ETV6 protein in acute myeloid leukemia.	18281529	ETV6-NCOA2: a novel fusion gene in acute leukemia associated with coexpression of T-lymphoid and myeloid markers and frequent NOTCH1 mutations.	9365838	BCR/ABL-negative chronic myeloid leukemia with ETV6/ABL fusion.	21869842	ETV6-RUNX1-positive childhood acute lymphoblastic leukemia: improved outcome with contemporary therapy.	11170285	Molecular cytogenetic and clinical findings in ETV6/ABL1-positive leukemia.	9373267	12p abnormalities and the TEL gene (ETV6) in childhood acute lymphoblastic leukemia.	9664088	Cytotoxic T cell response against the chimeric ETV6-AML1 protein in childhood acute lymphoblastic leukemia.	9264370	Genetic studies of childhood acute lymphoblastic leukemia with emphasis on p16, MLL, and ETV6 gene abnormalities: results of St Jude Total Therapy Study XII.	21401966	Characterization of a newly identified ETV6-NTRK3 fusion transcript in acute myeloid leukemia.	24413735	RAG-mediated recombination is the predominant driver of oncogenic rearrangement in ETV6-RUNX1 acute lymphoblastic leukemia.	.
GATA1	232	1446	12	x				12586620	GATA1 mutations in transient leukemia and acute megakaryoblastic leukemia of Down syndrome.	12172547	Acquired mutations in GATA1 in the megakaryoblastic leukemia of Down syndrome.	14636651	Mutations in GATA1 in both transient myeloproliferative disorder and acute megakaryoblastic leukemia of Down syndrome.	24021668	GATA1-mutant clones are frequent and often unsuspected in babies with Down syndrome: identification of a population at risk of leukemia.	15687366	GATA1, cytidine deaminase, and the high cure rate of Down syndrome children with acute megakaryocytic leukemia.	16628190	Physical association of the patient-specific GATA1 mutants with RUNX1 in acute megakaryoblastic leukemia accompanying Down syndrome.	16249385	Differential gene expression, GATA1 target genes, and the chemotherapy sensitivity of Down syndrome megakaryocytic leukemia.	14744791	The role of cytidine deaminase and GATA1 mutations in the increased cytosine arabinoside sensitivity of Down syndrome myeloblasts and leukemia cell lines.	15390312	GATA1 mutations in Down syndrome: implications for biology and diagnosis of children with transient myeloproliferative disorder and acute megakaryoblastic leukemia.	23208504	BCR-ABL/GATA1/miR-138 mini circuitry contributes to the leukemogenesis of chronic myeloid leukemia.	.
WT1	801	1991	22	x	x			12835718	WT1 in acute leukemia, chronic myelogenous leukemia and myelodysplastic syndrome: therapeutic potential of WT1 targeted therapies.	7949179	WT1 as a new prognostic factor and a new marker for the detection of minimal residual disease in acute leukemia.	10942395	Immunity to WT1 in the animal model and in patients with acute myeloid leukemia.	10607714	HLA class I-restricted lysis of leukemia cells by a CD8(+) cytotoxic T-lymphocyte clone specific for WT1 peptide.	9844919	Detection of the WT1 transcript by RT-PCR in complete remission has no prognostic relevance in de novo acute myeloid leukemia.	9028964	Aberrant overexpression of the Wilms tumor gene (WT1) in human leukemia.	17875804	Leukemia-associated antigen-specific T-cell responses following combined PR1 and WT1 peptide vaccination in patients with myeloid malignancies.	16575000	High WT1 expression after induction therapy predicts high risk of relapse and death in pediatric acute myeloid leukemia.	8822948	Long-term follow-up of minimal residual disease in leukemia patients by monitoring WT1 (Wilms tumor gene) expression levels.	12406915	The usefulness of monitoring WT1 gene transcripts for the prediction and management of relapse following allogeneic stem cell transplantation in acute type leukemia.	.
MAPK8	3	2702	7		x			17959855	Phase 1 trial and pharmacokinetic study of arsenic trioxide in children and adolescents with refractory or relapsed acute leukemia, including acute promyelocytic leukemia or lymphoma.	21663470	BRAF mutations in hairy-cell leukemia.	22150006	SF3B1 and other novel cancer genes in chronic lymphocytic leukemia.	11373293	Leukemia-associated Rho guanine nucleotide exchange factor, a Dbl family protein found mutated in leukemia, causes transformation by activation of RhoA.	18299451	Acute promyelocytic leukemia: from highly fatal to highly curable.	15854229	Human T-cell leukemia virus type I (HTLV-I) infection and the onset of adult T-cell leukemia (ATL).	17126425	Roles of the Raf/MEK/ERK pathway in cell growth, malignant transformation and drug resistance.	16014640	VEGF inhibition and cytotoxic effect of aplidin in leukemia cell lines and cells from acute myeloid leukemia.	11561158	The role of promyelocytic leukemia zinc finger and promyelocytic leukemia in leukemogenesis and development.	15687234	The sesquiterpene lactone parthenolide induces apoptosis of human acute myelogenous leukemia stem and progenitor cells.	.
KIT	1319	7326	8	x				7691885	Identification of mutations in the coding sequence of the proto-oncogene c-kit in a human mast cell leukemia cell line causing ligand-independent activation of c-kit product.	10880752	Primitive acute myeloid leukemia cells with long-term proliferative ability in vitro and in vivo lack surface expression of c-kit (CD117).	11222388	The antiangiogenic protein kinase inhibitors SU5416 and SU6668 inhibit the SCF receptor (c-kit) in a human myeloid leukemia cell line and in acute myeloid leukemia blasts.	1720040	Expression and functional role of the proto-oncogene c-kit in acute myeloblastic leukemia cells.	21262832	C-KIT mutation cooperates with full-length AML1-ETO to induce acute myeloid leukemia in mice.	11840282	Abnormality of c-kit oncoprotein in certain patients with chronic myelogenous leukemia--potential clinical significance.	15972446	Activity of the tyrosine kinase inhibitor PKC412 in a patient with mast cell leukemia with the D816V KIT mutation.	16015387	Mutations in KIT and RAS are frequent events in pediatric core-binding factor acute myeloid leukemia.	10350335	Expression of the C-kit receptor (CD117) is a feature of almost all subtypes of de novo acute myeloblastic leukemia (AML), including cytogenetically good-risk AML, and lacks prognostic significance.	1720036	Proliferation of human myeloid leukemia cell line associated with the tyrosine-phosphorylation and activation of the proto-oncogene c-kit product.	.
MDM2	263	1347	7	x				18273046	MDM2 antagonist nutlin-3 is a potent inducer of apoptosis in pediatric acute lymphoblastic leukemia cells with wild-type p53 and overexpression of MDM2.	16014563	MDM2 antagonists induce p53-dependent apoptosis in AML: implications for leukemia therapy.	7949188	The MDM2 oncogene overexpression in chronic lymphocytic leukemia and low-grade lymphoma of B-cell origin.	10637478	Incidence and prognostic significance of MDM2 oncoprotein overexpression in relapsed childhood acute lymphoblastic leukemia.	7888679	Overexpression of the MDM2 gene by childhood acute lymphoblastic leukemia cells expressing the wild-type p53 gene.	14559824	PTEN reverses MDM2-mediated chemotherapy resistance by interacting with p53 in acute lymphoblastic leukemia cells.	16543464	Mdm2 inhibitor Nutlin-3a induces p53-mediated apoptosis by transcription-dependent and transcription-independent mechanisms and may overcome Atm-mediated resistance to fludarabine in chronic lymphocytic leukemia.	18467716	MDM2 SNP309 is associated with poor outcome in B-cell chronic lymphocytic leukemia.	17971485	Comprehensive biomarker and genomic analysis identifies p53 status as the major determinant of response to MDM2 inhibitors in chronic lymphocytic leukemia.	16439685	MDM2 antagonists activate p53 and synergize with genotoxic drugs in B-cell chronic lymphocytic leukemia cells.	.
RET	67	2627	2		x			16209039	Molecular events in follicular thyroid tumors.	11016655	Tissue-specific carcinogenesis in transgenic mice expressing the RET proto-oncogene with a multiple endocrine neoplasia type 2A mutation.	23811235	Ponatinib is a potent inhibitor of wild-type and drug-resistant gatekeeper mutant RET kinase.	11585760	Absence of the wild-type allele predicts poor prognosis in adult de novo acute myeloid leukemia with normal cytogenetics and the internal tandem duplication of FLT3: a cancer and leukemia group B study.	16893685	Chromatin structural elements and chromosomal translocations in leukemia.	15880372	Thyroid cancer and multiple primary tumors in the SEER cancer registries.	17179481	Radiation-induced leukemia at doses relevant to radiation therapy: modeling mechanisms and estimating risks.	14657335	Rapamycin is active against B-precursor leukemia in vitro and in vivo, an effect that is modulated by IL-7-mediated signaling.	11222388	The antiangiogenic protein kinase inhibitors SU5416 and SU6668 inhibit the SCF receptor (c-kit) in a human myeloid leukemia cell line and in acute myeloid leukemia blasts.	9324277	Internal tandem duplication of the FLT3 gene is preferentially seen in acute myeloid leukemia and myelodysplastic syndrome among various hematological malignancies. A study on a large series of patients and cell lines.	.
TNF	1557	8612	8		x			3086433	The suppressive influences of human tumor necrosis factors on bone marrow hematopoietic progenitor cells from normal donors and patients with leukemia: synergism of tumor necrosis factor and interferon-gamma.	2114936	Production of tumor necrosis factor-alpha by B-cell chronic lymphocytic leukemia cells: a possible regulatory role of TNF in the progression of the disease.	9438415	Restoration of TNF-alpha-induced ceramide generation and apoptosis in resistant human leukemia KG1a cells by the P-glycoprotein blocker PSC833.	12506034	TNF-related apoptosis-inducing ligand (TRAIL) frequently induces apoptosis in Philadelphia chromosome-positive leukemia cells.	15545599	TNF receptor-associated factor (TRAF) domain and Bcl-2 cooperate to induce small B cell lymphoma/chronic lymphocytic leukemia in transgenic mice.	11123285	Outside-to-inside signal through the membrane TNF-alpha induces E-selectin (CD62E) expression on activated human CD4+ T cells.	11911810	Ectopic expression of Bcl-2 and Bcl-xL inhibits apoptosis induced by TNF-related apoptosis-inducing ligand (TRAIL) through suppression of caspases-8, 7, and 3 and BID cleavage in human acute myelogenous leukemia cell line HL-60.	7578521	Plasma levels of IL-1, TNF alpha, IL-6, IL-8, G-CSF, and IL1-RA during febrile neutropenia: results of a prospective study in patients undergoing chemotherapy for acute myelogenous leukemia.	22157808	Dysregulation of TNFα-induced necroptotic signaling in chronic lymphocytic leukemia: suppression of CYLD gene by LEF1.	12424195	Donor T cell-derived TNF is required for graft-versus-host disease and graft-versus-tumor activity after bone marrow transplantation.	.
NF1	176	816	7	x				9639526	Mutations of the NF1 gene in children with juvenile myelomonocytic leukemia without clinical evidence of neurofibromatosis, type 1.	18172006	Leukemia-associated NF1 inactivation in patients with pediatric T-ALL and AML lacking evidence for neurofibromatosis.	14739366	Tie2-Cre-induced inactivation of a conditional mutant Nf1 allele in mouse results in a myeloproliferative disorder that models juvenile myelomonocytic leukemia.	17353900	Genome-wide single-nucleotide polymorphism analysis in juvenile myelomonocytic leukemia identifies uniparental disomy surrounding the NF1 locus in cases associated with neurofibromatosis but not in cases with mutant RAS or PTPN11.	10620616	Genetic and biochemical evidence that haploinsufficiency of the Nf1 tumor suppressor gene modulates melanocyte and mast cell fates in vivo.	8402499	Neurofibromatosis type 1 and childhood cancer.	9607929	Nf1 regulates hematopoietic progenitor cell growth and ras signaling in response to multiple cytokines.	8943868	Patterns of hematopoietic lineage involvement in children with neurofibromatosis type 1 and malignant myeloid disorders.	10678181	Nf1 and Gmcsf interact in myeloid leukemogenesis.	10339466	Myeloid malignancies induced by alkylating agents in Nf1 mice.	.
ABCG2	168	1168	9		x			16024622	Side population is enriched in tumorigenic, stem-like cancer cells, whereas ABCG2+ and ABCG2- cancer cells are similarly tumorigenic.	15208643	Breast cancer resistance protein (BCRP/MXR/ABCG2) in acute myeloid leukemia: discordance between expression and function.	16704962	The prognostic value of P-glycoprotein (ABCB) and breast cancer resistance protein (ABCG2) in adults with de novo acute myeloid leukemia with normal karyotype.	20019844	Chemotherapeutic drug-induced ABCG2 promoter demethylation as a novel mechanism of acquired multidrug resistance.	19276246	Brain accumulation of dasatinib is restricted by P-glycoprotein (ABCB1) and breast cancer resistance protein (ABCG2) and can be enhanced by elacridar treatment.	14613996	The role of breast cancer resistance protein in acute lymphoblastic leukemia.	19427995	Nilotinib (AMN107, Tasigna) reverses multidrug resistance by inhibiting the activity of the ABCB1/Pgp and ABCG2/BCRP/MXR transporters.	20423956	Comparison of ATP-binding cassette transporter interactions with the tyrosine kinase inhibitors imatinib, nilotinib, and dasatinib.	22241070	MicroRNA profiling in K-562 cells under imatinib treatment: influence of miR-212 and miR-328 on ABCG2 expression.	16627755	Functional ABCG2 is overexpressed on primary CML CD34+ cells and is inhibited by imatinib mesylate.	.
IGH	276	1043	6				x	22851563	IGH@ translocations, CRLF2 deregulation, and microdeletions in adolescents and adults with acute lymphoblastic leukemia.	10942239	Application of germline IGH probes in real-time quantitative PCR for the detection of minimal residual disease in acute lymphoblastic leukemia.	17170124	Five members of the CEBP transcription factor family are targeted by recurrent IGH translocations in B-cell precursor acute lymphoblastic leukemia (BCP-ALL).	23419792	Minimal residual disease quantification using consensus primers and high-throughput IGH sequencing predicts post-transplant relapse in chronic lymphocytic leukemia.	10891460	Detection of clonotypic IGH and TCR rearrangements in the neonatal blood spots of infants and children with B-cell precursor acute lymphoblastic leukemia.	22160699	High-throughput VDJ sequencing for quantification of minimal residual disease in chronic lymphocytic leukemia and immune reconstitution assessment.	15343348	Comparative analysis of minimal residual disease detection using four-color flow cytometry, consensus IgH-PCR, and quantitative IgH PCR in CLL after allogeneic and autologous stem cell transplantation.	22932801	Massive evolution of the immunoglobulin heavy chain locus in children with B precursor acute lymphoblastic leukemia.	19535347	Clinicopathological features of lymphoma/leukemia patients carrying both BCL2 and MYC translocations.	9665194	Immunoglobulin and T cell receptor gene rearrangement patterns in acute lymphoblastic leukemia are less mature in adults than in children: implications for selection of PCR targets for detection of minimal residual disease.	.
NFKB1	21	3071	2		x			20421272	Expanded and highly active proliferation centers identify a histological subtype of chronic lymphocytic leukemia ("accelerated" chronic lymphocytic leukemia) with aggressive clinical behavior.	15548998	T cell acute lymphoblastic leukemia/lymphoma: a human cancer commonly associated with aberrant NOTCH1 signaling.	16556892	Improved leukemia-free survival after postconsolidation immunotherapy with histamine dihydrochloride and interleukin-2 in acute myeloid leukemia: results of a randomized phase 3 trial.	18299451	Acute promyelocytic leukemia: from highly fatal to highly curable.	15854229	Human T-cell leukemia virus type I (HTLV-I) infection and the onset of adult T-cell leukemia (ATL).	18322257	In vitro validation of gamma-secretase inhibitors alone or in combination with other anti-cancer drugs for the treatment of T-cell acute lymphoblastic leukemia.	15105810	Immunohistochemical detection of BCL-3 in lymphoid neoplasms: a survey of 353 cases.	9516149	Flavopiridol induces apoptosis of normal lymphoid cells, causes immunosuppression, and has potent antitumor activity In vivo against human leukemia and lymphoma xenografts.	21135137	Therapy-induced selective loss of leukemia-initiating activity in murine adult T cell leukemia.	17126425	Roles of the Raf/MEK/ERK pathway in cell growth, malignant transformation and drug resistance.	.
STAT3	1089	3090	12	x	x			21447830	Stat3 signaling in acute myeloid leukemia: ligand-dependent and -independent activation and induction of apoptosis by a novel small-molecule Stat3 inhibitor.	22591296	Somatic STAT3 mutations in large granular lymphocytic leukemia.	20133729	STAT3 is a substrate of SYK tyrosine kinase in B-lineage leukemia/lymphoma cells exposed to oxidative stress.	8670868	A central role for Stat3 in IL-6-induced regulation of growth and differentiation in M1 leukemia cells.	22859607	STAT3 mutations unify the pathogenesis of chronic lymphoproliferative disorders of NK cells and T-cell large granular lymphocyte leukemia.	16317687	Interleukin 6 upregulates myeloid cell leukemia-1 expression through a STAT3 pathway in cholangiocarcinoma cells.	10845908	Constitutive Stat3, Tyr705, and Ser727 phosphorylation in acute myeloid leukemia cells caused by the autocrine secretion of interleukin-6.	10196143	Critical role for STAT3 in murine pituitary adrenocorticotropin hormone leukemia inhibitory factor signaling.	16598306	JAK2 V617F is a rare finding in de novo acute myeloid leukemia, but STAT3 activation is common and remains unexplained.	18088375	STAT3 activation in photoreceptors by leukemia inhibitory factor is associated with protection from light damage.	.
MYC	1992	7476	8		x			3277186	Human promyelocytic leukemia HL-60 cell proliferation and c-myc protein expression are inhibited by an antisense pentadecadeoxynucleotide targeted against c-myc mRNA.	2537153	Predisposition to lymphomagenesis in pim-1 transgenic mice: cooperation with c-myc and N-myc in murine leukemia virus-induced tumors.	16847353	c-Myc is an important direct target of Notch1 in T-cell acute lymphoblastic leukemia/lymphoma.	21779460	Myc roles in hematopoiesis and leukemia.	21527520	Posttranscriptional deregulation of MYC via PTEN constitutes a major alternative pathway of MYC activation in T-cell acute lymphoblastic leukemia.	19535347	Clinicopathological features of lymphoma/leukemia patients carrying both BCL2 and MYC translocations.	1901940	Interleukin-6- and leukemia inhibitory factor-induced terminal differentiation of myeloid leukemia cells is blocked at an intermediate stage by constitutive c-myc.	3258007	The E mu-myc transgenic mouse. A model for high-incidence spontaneous lymphoma and leukemia of early B cells.	20956327	B-cell activating factor and v-Myc myelocytomatosis viral oncogene homolog (c-Myc) influence progression of chronic lymphocytic leukemia.	15972450	c-Myc rapidly induces acute myeloid leukemia in mice without evidence of lymphoma-associated antiapoptotic mutations.	.
PAX5	225	790	10	x				17179230	A novel PAX5-ELN fusion protein identified in B-cell acute lymphoblastic leukemia acts as a dominant negative on wild-type PAX5.	20534699	The PAX5 gene is frequently rearranged in BCR-ABL1-positive acute lymphoblastic leukemia but is not associated with outcome. A report on behalf of the GIMEMA Acute Leukemia Working Party.	19587702	PAX5 mutations occur frequently in adult B-cell progenitor acute lymphoblastic leukemia and PAX5 haploinsufficiency is associated with BCR-ABL1 and TCF3-PBX1 fusion genes: a GRAALL study.	24013638	A recurrent germline PAX5 mutation confers susceptibility to pre-B cell acute lymphoblastic leukemia.	21606506	Ebf1 or Pax5 haploinsufficiency synergizes with STAT5 activation to initiate acute lymphoblastic leukemia.	19020546	Incidence and diversity of PAX5 fusion genes in childhood acute lymphoblastic leukemia.	11406533	The paired box domain gene PAX5 is fused to ETV6/TEL in an acute lymphoblastic leukemia case.	18697940	Cloning of genes involved in chromosomal translocations by high-resolution single nucleotide polymorphism genomic microarray.	11799127	The interaction of Pax5 (BSAP) with Daxx can result in transcriptional activation in B cells.	18172310	PAX5/TEL acts as a transcriptional repressor causing down-modulation of CD19, enhances migration to CXCL12, and confers survival advantage in pre-BI cells.	.
JAK3	127	739	8	x	x			16843266	Activating alleles of JAK3 in acute megakaryoblastic leukemia.	10389946	Structure-based design of specific inhibitors of Janus kinase 3 as apoptosis-inducing antileukemic agents.	23832011	Exome sequencing identifies secondary mutations of SETBP1 and JAK3 in juvenile myelomonocytic leukemia.	21821710	FERM domain mutations induce gain of function in JAK3 in adult T-cell leukemia/lymphoma.	20716767	The JAK3-selective inhibitor PF-956980 reverses the resistance to cytotoxic agents induced by interleukin-4 treatment of chronic lymphocytic leukemia cells: potential for reversal of cytoprotection by the microenvironment.	17252020	JAK3 mutations occur in acute megakaryoblastic leukemia both in Down syndrome children and non-Down syndrome adults.	17644747	Analysis of JAK3, JAK2, and C-MPL mutations in transient myeloproliferative disorder and myeloid leukemia of Down syndrome blasts in children with Down syndrome.	18559588	Somatic mutations of JAK1 and JAK3 in acute leukemias and solid cancers.	7594533	Regulation of JAK3 expression and activation in human B cells and B cell malignancies.	10201908	JAK3, STAT, and MAPK signaling pathways as novel molecular targets for the tyrphostin AG-490 regulation of IL-2-mediated T cell response.	.
TAL1	244	833	11	x	x			7605997	Does activation of the TAL1 gene occur in a majority of patients with T-cell acute lymphoblastic leukemia? A pediatric oncology group study.	10049045	Primers and protocols for standardized detection of minimal residual disease in acute lymphoblastic leukemia using immunoglobulin and T cell receptor gene rearrangements and TAL1 deletions as PCR targets: report of the BIOMED-1 CONCERTED ACTION: investigation of minimal residual disease in acute leukemia.	9819382	TAL1 and LIM-only proteins synergistically induce retinaldehyde dehydrogenase 2 expression in T-cell acute lymphoblastic leukemia by acting as cofactors for GATA3.	8471769	Clinical features and outcome of T-cell acute lymphoblastic leukemia in childhood with respect to alterations at the TAL1 locus: a Pediatric Oncology Group study.	15193261	TAL1/SCL induces leukemia by inhibiting the transcriptional activity of E47/HEB.	16621969	Transcriptional regulatory networks downstream of TAL1/SCL in T-cell acute lymphoblastic leukemia.	23857984	The TAL1 complex targets the FBXW7 tumor suppressor by activating miR-223 in human T cell acute lymphoblastic leukemia.	9020185	Transcriptional activity of TAL1 in T cell acute lymphoblastic leukemia (T-ALL) requires RBTN1 or -2 and induces TALLA1, a highly specific tumor marker of T-ALL.	22897851	Core transcriptional regulatory circuit controlled by the TAL1 complex in human T cell acute lymphoblastic leukemia.	19346495	The transcriptional program controlled by the stem cell leukemia gene Scl/Tal1 during early embryonic hematopoietic development.	.
CALR	64	505	9	x				24753125	Type 1 versus Type 2 calreticulin mutations in essential thrombocythemia: a collaborative study of 1027 patients.	25305205	Presence of calreticulin mutations in JAK2-negative polycythemia vera.	24441292	An overview on CALR and CSF3R mutations and a proposal for revision of WHO diagnostic criteria for myeloproliferative neoplasms.	25124313	Primary myelofibrosis: 2014 update on diagnosis, risk-stratification, and management.	25037629	Long-term survival and blast transformation in molecularly annotated essential thrombocythemia, polycythemia vera, and myelofibrosis.	12910250	Human T-cell leukemia virus type I and adult T-cell leukemia.	21987825	Galectin-3 (Gal-3) induced by leukemia microenvironment promotes drug resistance and bone marrow lodgment in chronic myelogenous leukemia.	21178137	Calreticulin is the dominant pro-phagocytic signal on multiple human cancers and is counterbalanced by CD47.	25611051	Polycythemia vera and essential thrombocythemia: 2015 update on diagnosis, risk-stratification and management.	18046450	Enhanced antitumor activity by a selective conditionally replicating adenovirus combining with MDA-7/interleukin-24 for B-lymphoblastic leukemia via induction of apoptosis.	.
GATA2	149	525	11	x				21892162	Heritable GATA2 mutations associated with familial myelodysplastic syndrome and acute myeloid leukemia.	22649106	GATA2 zinc finger 1 mutations associated with biallelic CEBPA mutations define a unique genetic entity of acute myeloid leukemia.	21892158	Mutations in GATA2 cause primary lymphedema associated with a predisposition to acute myeloid leukemia (Emberger syndrome).	23223431	High frequency of GATA2 mutations in patients with mild chronic neutropenia evolving to MonoMac syndrome, myelodysplasia, and acute myeloid leukemia.	24703711	A single oncogenic enhancer rearrangement causes concomitant EVI1 and GATA2 deregulation in leukemia.	22147895	Loss-of-function germline GATA2 mutations in patients with MDS/AML or MonoMAC syndrome and primary lymphedema reveal a key role for GATA2 in the lymphatic vasculature.	24227816	GATA2 deficiency: a protean disorder of hematopoiesis, lymphatics, and immunity.	24077845	Acquired ASXL1 mutations are common in patients with inherited GATA2 mutations and correlate with myeloid transformation.	24345756	The evolution of cellular deficiency in GATA2 mutation.	22996659	Cis-element mutated in GATA2-dependent immunodeficiency governs hematopoiesis and vascular integrity.	.
MPL	228	884	5		x			10627458	The residual megakaryocyte and platelet production in c-mpl-deficient mice is not dependent on the actions of interleukin-6, interleukin-11, or leukemia inhibitory factor.	15741216	Low Mpl receptor expression in a pedigree with familial platelet disorder with predisposition to acute myelogenous leukemia and a novel AML1 mutation.	17644747	Analysis of JAK3, JAK2, and C-MPL mutations in transient myeloproliferative disorder and myeloid leukemia of Down syndrome blasts in children with Down syndrome.	8334987	Murine c-mpl: a member of the hematopoietic growth factor receptor superfamily that transduces a proliferative signal.	1608974	Molecular cloning and characterization of MPL, the human homolog of the v-mpl oncogene: identification of a member of the hematopoietic growth factor receptor superfamily.	7689867	Oligodeoxynucleotides antisense to the proto-oncogene c-mpl specifically inhibit in vitro megakaryocytopoiesis.	8393355	Expression of the c-mpl proto-oncogene in human hematologic malignancies.	7541672	Growth response of acute myeloblastic leukemia cells to recombinant human thrombopoietin.	21691276	Primary myelofibrosis with or without mutant MPL: comparison of survival and clinical features involving 603 patients.	2175677	A putative truncated cytokine receptor gene transduced by the myeloproliferative leukemia virus immortalizes hematopoietic progenitors.	.
PDGFRB	92	1707	4				x	24186319	Successful tyrosine kinase inhibitor therapy in a refractory B-cell precursor acute lymphoblastic leukemia with EBF1-PDGFRB fusion.	23835704	Tyrosine kinase inhibitor therapy induces remission in a patient with refractory EBF1-PDGFRB-positive acute lymphoblastic leukemia.	16081687	The JAK2V617F activating mutation occurs in chronic myelomonocytic leukemia and acute myeloid leukemia, but not in acute lymphoblastic leukemia or chronic lymphocytic leukemia.	12181402	Response to imatinib mesylate in patients with chronic myeloproliferative diseases with rearrangements of the platelet-derived growth factor receptor beta.	25207766	Targetable kinase-activating lesions in Ph-like acute lymphoblastic leukemia.	21846902	Malignancies occurring during therapy with tyrosine kinase inhibitors (TKIs) for chronic myeloid leukemia (CML) and other hematologic malignancies.	11585760	Absence of the wild-type allele predicts poor prognosis in adult de novo acute myeloid leukemia with normal cytogenetics and the internal tandem duplication of FLT3: a cancer and leukemia group B study.	16893685	Chromatin structural elements and chromosomal translocations in leukemia.	18223208	Sprycel for chronic myeloid leukemia and Philadelphia chromosome-positive acute lymphoblastic leukemia resistant to or intolerant of imatinib mesylate.	14633778	Acute myeloid leukemia and acute promyelocytic leukemia.	.
FAS	548	1892	4	x	x			12149230	Blockade of Fas-dependent apoptosis by soluble Fas in LGL leukemia.	9573032	Mutation of CD95 (Fas/Apo-1) gene in adult T-cell leukemia cells.	9269989	Drug-induced apoptosis is associated with enhanced Fas (Apo-1/CD95) ligand expression but occurs independently of Fas (Apo-1/CD95) signaling in human T-acute lymphatic leukemia cells.	9389707	Functional expression of Fas (CD95) in acute myeloid leukemia cells in the context of CD34 and CD38 expression: possible correlation with sensitivity to chemotherapy.	9182976	Sensitization of cancer cells treated with cytotoxic drugs to fas-mediated cytotoxicity.	11675354	Caspase 8 activation independent of Fas (CD95/APO-1) signaling may mediate killing of B-chronic lymphocytic leukemia cells by cytotoxic drugs or gamma radiation.	10190897	Fas gene mutation in the progression of adult T cell leukemia.	8631008	Fatty acid synthase (FAS): a target for cytotoxic antimetabolites in HL60 promyelocytic leukemia cells.	10673748	2-Chloro-2'-deoxyadenosine induces apoptosis through the Fas/Fas ligand pathway in human leukemia cell line MOLT-4.	10969785	Human acute myeloid leukemia CD34+/CD38- progenitor cells have decreased sensitivity to chemotherapy and Fas-induced apoptosis, reduced immunogenicity, and impaired dendritic cell transformation capacities.	.
BCL2L11	20	866	8		x			16049916	Genome-wide array-based comparative genomic hybridization of natural killer cell lymphoma/leukemia: different genomic alteration patterns of aggressive NK-cell leukemia and extranodal Nk/T-cell lymphoma, nasal type.	17200714	Chronic lymphocytic leukemia requires BCL2 to sequester prodeath BIM, explaining sensitivity to BCL2 antagonist ABT-737.	17126425	Roles of the Raf/MEK/ERK pathway in cell growth, malignant transformation and drug resistance.	22649144	Targeting the B-cell lymphoma/leukemia 2 family in cancer.	16484591	Identification of subtype-specific genomic alterations in aggressive adult T-cell leukemia/lymphoma.	26639348	Targeting BCL2 with Venetoclax in Relapsed Chronic Lymphocytic Leukemia.	21494257	Roles of the Ras/Raf/MEK/ERK pathway in leukemia therapy.	23803709	European LeukemiaNet recommendations for the management of chronic myeloid leukemia: 2013.	20179162	Identification of expression signatures predictive of sensitivity to the Bcl-2 family member inhibitor ABT-263 in small cell lung carcinoma and leukemia/lymphoma cell lines.	17097560	Mechanisms of apoptosis sensitivity and resistance to the BH3 mimetic ABT-737 in acute myeloid leukemia.	.
MYB	499	1682	12	x	x		x	17452517	The C-MYB locus is involved in chromosomal translocation and genomic duplications in human T-cell acute leukemia (T-ALL), the translocation defining a new T-ALL subtype in very young children.	2541445	An oligomer complementary to c-myb-encoded mRNA inhibits proliferation of human myeloid leukemia cell lines.	8946913	v-Myb of E26 leukemia virus up-regulates bcl-2 and suppresses apoptosis in myeloid cells.	1281545	In vivo treatment of human leukemia in a scid mouse model with c-myb antisense oligodeoxynucleotides.	1588953	Deregulated c-myb disrupts interleukin-6- or leukemia inhibitory factor-induced myeloid differentiation prior to c-myc: role in leukemogenesis.	1495997	Inhibition of leukemia cell proliferation by receptor-mediated uptake of c-myb antisense oligodeoxynucleotides.	17435759	Duplication of the MYB oncogene in T cell acute lymphoblastic leukemia.	21828272	An integrated approach to dissecting oncogene addiction implicates a Myb-coordinated self-renewal program as essential for leukemia maintenance.	11290610	Myeloblastin is an Myb target gene: mechanisms of regulation in myeloid leukemia cells growth-arrested by retinoic acid.	3014527	Truncation of the c-myb gene by a retroviral integration in an interleukin 3-dependent myeloid leukemia cell line.	.
BCL2	550	9537	9		x			17200714	Chronic lymphocytic leukemia requires BCL2 to sequester prodeath BIM, explaining sensitivity to BCL2 antagonist ABT-737.	8161792	Bcl2 inhibits apoptosis associated with terminal differentiation of HL-60 myeloid leukemia cells.	17179226	Overexpression of nucleolin in chronic lymphocytic leukemia cells induces stabilization of bcl2 mRNA.	10430080	The prognostic impact of BCL2 protein expression in acute myelogenous leukemia varies with cytogenetics.	26639348	Targeting BCL2 with Venetoclax in Relapsed Chronic Lymphocytic Leukemia.	18046449	The BCL2 rheostat in glucocorticoid-induced apoptosis of acute lymphoblastic leukemia.	19535347	Clinicopathological features of lymphoma/leukemia patients carrying both BCL2 and MYC translocations.	21628855	BCL2 and MYC dual-hit lymphoma/leukemia.	23333150	A Pan-BCL2 inhibitor renders bone-marrow-resident human leukemia stem cells sensitive to tyrosine kinase inhibition.	3186743	Evolution of B-cell malignancy: pre-B-cell leukemia resulting from MYC activation in a B-cell neoplasm with a rearranged BCL2 gene.	.
CASP8	22	2023	6		x			15127291	Somatic mutations of CASP3 gene in human cancers.	15466934	A phase 1 and pharmacodynamic study of depsipeptide (FK228) in chronic lymphocytic leukemia and acute myeloid leukemia.	19190247	The novel plant-derived agent silvestrol has B-cell selective activity in chronic lymphocytic leukemia and acute lymphoblastic leukemia in vitro and in vivo.	16546987	Semisynthetic homoharringtonine induces apoptosis via inhibition of protein synthesis and triggers rapid myeloid cell leukemia-1 down-regulation in myeloid leukemia cells.	17761520	FTY720 demonstrates promising preclinical activity for chronic lymphocytic leukemia and lymphoblastic leukemia/lymphoma.	17200714	Chronic lymphocytic leukemia requires BCL2 to sequester prodeath BIM, explaining sensitivity to BCL2 antagonist ABT-737.	15705878	CASPASE-8 gene is inactivated by somatic mutations in gastric carcinomas.	19378339	Mutational analysis of IDH1 codon 132 in glioblastomas and other common cancers.	15265787	Adult Burkitt leukemia and lymphoma.	15827335	Bovine lactoferricin selectively induces apoptosis in human leukemia and carcinoma cell lines.	.
RB1	94	1526	5	x				8378351	Chronic lymphocytic leukemia cells with allelic deletions at 13q14 commonly have one intact RB1 gene: evidence for a role of an adjacent locus.	21890456	The prognostic significance of various 13q14 deletions in chronic lymphocytic leukemia.	21563234	13q14 deletion size and number of deleted cells both influence prognosis in chronic lymphocytic leukemia.	10720137	Frequent deletions at 11q23 and 13q14 in B cell prolymphocytic leukemia (B-PLL).	9639410	Review of alterations of the cyclin-dependent kinase inhibitor INK4 family genes p15, p16, p18 and p19 in human leukemia-lymphoma cells.	9583687	Expressed sequences as candidates for a novel tumor suppressor gene at band 13q14 in B-cell chronic lymphocytic leukemia and mantle cell lymphoma.	9078291	Interphase cytogenetics in chronic lymphocytic leukemia.	16556892	Improved leukemia-free survival after postconsolidation immunotherapy with histamine dihydrochloride and interleukin-2 in acute myeloid leukemia: results of a randomized phase 3 trial.	14970276	Loss of the tumor suppressor PML in human cancers of multiple histologic origins.	12036888	Evidence for distinct pathomechanisms in B-cell chronic lymphocytic leukemia and mantle cell lymphoma by quantitative expression analysis of cell cycle and apoptosis-associated genes.	.
FASLG	4	1584	5		x			10400182	Malignancies of natural killer (NK) cell precursor: myeloid/NK cell precursor acute leukemia and blastic NK cell lymphoma/leukemia.	11378266	Leukemia blast-induced T-cell anergy demonstrated by leukemia-derived dendritic cells in acute myelogenous leukemia.	12910250	Human T-cell leukemia virus type I and adult T-cell leukemia.	20177026	Phase I study of KW-0761, a defucosylated humanized anti-CCR4 antibody, in relapsed patients with adult T-cell leukemia-lymphoma and peripheral T-cell lymphoma.	19010831	Leukemia-associated antigens are critical for the proliferation of acute myeloid leukemia cells.	16006517	Valproate activates bovine leukemia virus gene expression, triggers apoptosis, and induces leukemia/lymphoma regression in vivo.	15854229	Human T-cell leukemia virus type I (HTLV-I) infection and the onset of adult T-cell leukemia (ATL).	10969785	Human acute myeloid leukemia CD34+/CD38- progenitor cells have decreased sensitivity to chemotherapy and Fas-induced apoptosis, reduced immunogenicity, and impaired dendritic cell transformation capacities.	26044227	Hematopoietic stem cells: cancer involvement and myeloid leukemia.	15265787	Adult Burkitt leukemia and lymphoma.	.
MCL1	166	2800	17		x			12149273	Physical and functional interaction between myeloid cell leukemia 1 protein (MCL1) and Fortilin. The potential role of MCL1 as a fortilin chaperone.	20484815	Mcl1 haploinsufficiency protects mice from Myc-induced acute myeloid leukemia.	10978339	Regulation of apoptosis and cell cycle progression by MCL1. Differential role of proliferating cell nuclear antigen.	7682708	MCL1, a gene expressed in programmed myeloid cell differentiation, has sequence similarity to BCL2.	9070651	Induction of BCL2 family member MCL1 as an early response to DNA damage.	10777489	Myeloid cell leukemia 1 is phosphorylated through two distinct pathways, one associated with extracellular signal-regulated kinase activation and the other with G2/M accumulation or protein phosphatase 1/2A inhibition.	9771965	Expression of the antiapoptotic MCL1 gene product is regulated by a mitogen activated protein kinase-mediated pathway triggered through microtubule disruption and protein kinase C.	9850095	Vascular endothelial growth factor inhibits apoptotic death in hematopoietic cells after exposure to chemotherapeutic drugs by inducing MCL1 acting as an antiapoptotic factor.	27760111	The MCL1 inhibitor S63845 is tolerable and effective in diverse cancer models.	17200714	Chronic lymphocytic leukemia requires BCL2 to sequester prodeath BIM, explaining sensitivity to BCL2 antagonist ABT-737.	.
ABL1	874	5694	7		x			15098032	Requirement of Src kinases Lyn, Hck and Fgr for BCR-ABL1-induced B-lymphoblastic leukemia but not chronic myeloid leukemia.	15361874	Fusion of NUP214 to ABL1 on amplified episomes in T-cell acute lymphoblastic leukemia.	10498618	ABL1 methylation is a distinct molecular event associated with clonal evolution of chronic myeloid leukemia.	18827185	Molecular biology of bcr-abl1-positive chronic myeloid leukemia.	16205638	BCR-ABL1 induces aberrant splicing of IKAROS and lineage infidelity in pre-B lymphoblastic leukemia cells.	22067393	Assessment of BCR-ABL1 transcript levels at 3 months is the only requirement for predicting outcome for patients with chronic myeloid leukemia treated with tyrosine kinase inhibitors.	11170285	Molecular cytogenetic and clinical findings in ETV6/ABL1-positive leukemia.	25132497	BCR-ABL1 compound mutations combining key kinase domain positions confer clinical resistance to ponatinib in Ph chromosome-positive leukemia.	17485517	Activation-induced cytidine deaminase acts as a mutator in BCR-ABL1-transformed acute lymphoblastic leukemia cells.	19770381	IKZF1 (Ikaros) deletions in BCR-ABL1-positive acute lymphoblastic leukemia are associated with short disease-free survival and high rate of cumulative incidence of relapse: a GIMEMA AL WP report.	.
LIFR	234	1088	13					14740318	Null leukemia inhibitory factor receptor (LIFR) mutations in Stuve-Wiedemann/Schwartz-Jampel type 2 syndrome.	19344761	Preconditioning-induced protection from oxidative injury is mediated by leukemia inhibitory factor receptor (LIFR) and its ligands in the retina.	15716858	Activation of cytokine signaling through leukemia inhibitory factor receptor (LIFR)/gp130 attenuates ischemic brain injury in rats.	23001183	LIFR is a breast cancer metastasis suppressor upstream of the Hippo-YAP pathway and a prognostic marker.	10586060	Contributions of leukemia inhibitory factor receptor and oncostatin M receptor to signal transduction in heterodimeric complexes with glycoprotein 130.	9501236	Neural precursor differentiation into astrocytes requires signaling through the leukemia inhibitory factor receptor.	11567054	The ciliary neurotrophic factor/leukemia inhibitory factor/gp130 receptor complex operates in the maintenance of mammalian forebrain neural stem cells.	12620495	Coexpression of pinopodes and leukemia inhibitory factor, as well as its receptor, in human endometrium.	7720558	Role of leukemia inhibitory factor and its receptor in mouse primordial germ cell growth.	10906057	Leukemia inhibitory factor, leukemia inhibitory factor receptor, and glycoprotein 130 in rhesus monkey uterus during menstrual cycle and early pregnancy.	.
NR3C1	19	894	5					24291004	Direct reversal of glucocorticoid resistance by AKT inhibition in acute lymphoblastic leukemia.	7949185	Chemotherapy in 998 unselected childhood acute lymphoblastic leukemia patients. Results and conclusions of the multicenter trial ALL-BFM 86.	16877702	Histone deacetylase inhibitors (HDI) cause DNA damage in leukemia cells: a mechanism for leukemia-specific HDI-dependent apoptosis?	2790800	Induction of endonucleolytic DNA cleavage in human acute myelogenous leukemia cells by etoposide, camptothecin, and other cytotoxic anticancer drugs: a cautionary note.	19129520	Deletion of IKZF1 and prognosis in acute lymphoblastic leukemia.	20926181	Steroid hormone receptors in cancer development: a target for cancer therapeutics.	15986434	Breast-feeding and childhood cancer: A systematic review with metaanalysis.	2685179	Early response to induction therapy as a predictor of disease-free survival and late recurrence of childhood acute lymphoblastic leukemia: a report from the Childrens Cancer Study Group.	6996765	Human myeloid leukemia cell lines: a review.	20010625	Long-term results of five consecutive trials in childhood acute lymphoblastic leukemia performed by the ALL-BFM study group from 1981 to 2000.	.
PML	2232	11670	12				x	8704214	In vitro studies on cellular and molecular mechanisms of arsenic trioxide (As2O3) in the treatment of acute promyelocytic leukemia: As2O3 induces NB4 cell apoptosis with downregulation of Bcl-2 expression and modulation of PML-RAR alpha/PML proteins.	7935403	PML, a growth suppressor disrupted in acute promyelocytic leukemia.	9108090	Arsenic-induced PML targeting onto nuclear bodies: implications for the treatment of acute promyelocytic leukemia.	8400236	PML protein expression in hematopoietic and acute promyelocytic leukemia cells.	19380586	Role of SUMO in RNF4-mediated promyelocytic leukemia protein (PML) degradation: sumoylation of PML and phospho-switch control of its SUMO binding domain dissected in living cells.	9448006	The promyelocytic leukemia gene product (PML) forms stable complexes with the retinoblastoma protein.	9164186	Secondary cytogenetic changes in acute promyelocytic leukemia--prognostic importance in patients treated with chemotherapy alone and association with the intron 3 breakpoint of the PML gene: a Cancer and Leukemia Group B study.	8952536	Heterogeneous nuclear expression of the promyelocytic leukemia (PML) protein in normal and neoplastic human tissues.	7632962	Characterization of acute promyelocytic leukemia cases with PML-RAR alpha break/fusion sites in PML exon 6: identification of a subgroup with decreased in vitro responsiveness to all-trans retinoic acid.	11929790	Recurring chromosomal abnormalities in leukemia in PML-RARA transgenic mice parallel human acute promyelocytic leukemia.	.
RARA	361	1326	4	x				11929790	Recurring chromosomal abnormalities in leukemia in PML-RARA transgenic mice parallel human acute promyelocytic leukemia.	15096541	PML-RARA-RXR oligomers mediate retinoid and rexinoid/cAMP cross-talk in acute promyelocytic leukemia cell differentiation.	19029980	Eradication of acute promyelocytic leukemia-initiating cells through PML-RARA degradation.	10942370	A new morphologic classification system for acute promyelocytic leukemia distinguishes cases with underlying PLZF/RARA gene rearrangements.	7858248	Acute promyelocytic leukemia cases with nonreciprocal PML/RARa or RARa/PML fusion genes.	19808868	Therapy-induced PML/RARA proteolysis and acute promyelocytic leukemia cure.	17712046	The PRKAR1A gene is fused to RARA in a new variant acute promyelocytic leukemia.	7536493	Highly purified primitive hematopoietic stem cells are PML-RARA negative and generate nonclonal progenitors in acute promyelocytic leukemia.	12842988	New score predicting for prognosis in PML-RARA+, AML1-ETO+, or CBFBMYH11+ acute myeloid leukemia based on quantification of fusion transcripts.	12935927	New highly sensitive fluorescence in situ hybridization method to detect PML/RARA fusion in acute promyelocytic leukemia.	.
JAK1	174	948	5	x				18362173	Somatically acquired JAK1 mutations in adult acute lymphoblastic leukemia.	18160671	Identification of somatic JAK1 mutations in patients with acute myeloid leukemia.	19139102	Acute lymphoblastic leukemia-associated JAK1 mutants activate the Janus kinase/STAT pathway via interleukin-9 receptor alpha homodimers.	22955920	Targeting JAK1/2 and mTOR in murine xenograft models of Ph-like acute lymphoblastic leukemia.	19620279	SOCS1, SOCS3, and PIAS1 promote myogenic differentiation by inhibiting the leukemia inhibitory factor-induced JAK1/STAT1/STAT3 pathway.	18559588	Somatic mutations of JAK1 and JAK3 in acute leukemias and solid cancers.	9774693	Direct interaction of Jak1 and v-Abl is required for v-Abl-induced activation of STATs and proliferation.	17385713	Evidence that IL-6-type cytokine signaling in cardiomyocytes is inhibited by oxidative stress: parthenolide targets JAK1 activation by generating ROS.	17908914	JAK1-STAT1-STAT3, a key pathway promoting proliferation and preventing premature differentiation of myoblasts.	19470474	JAK mutations in high-risk childhood acute lymphoblastic leukemia.	.
BCL6	109	895	7		x			21911423	BCL6-mediated repression of p53 is critical for leukemia stem cell survival in chronic myeloid leukemia.	19535347	Clinicopathological features of lymphoma/leukemia patients carrying both BCL2 and MYC translocations.	16943429	Polycomb group and SCF ubiquitin ligases are found in a novel BCOR complex that is recruited to BCL6 targets.	9627120	Histone deacetylase associated with mSin3A mediates repression by the acute promyelocytic leukemia-associated PLZF protein.	8704258	Application of long-distance polymerase chain reaction to detection of junctional sequences created by chromosomal translocation in mature B-cell neoplasms.	10757802	Evi9 encodes a novel zinc finger protein that physically interacts with BCL6, a known human B-cell proto-oncogene product.	16893685	Chromatin structural elements and chromosomal translocations in leukemia.	19880778	SOX11 expression is highly specific for mantle cell lymphoma and identifies the cyclin D1-negative subtype.	11781220	Proteins encoded by genes involved in chromosomal alterations in lymphoma and leukemia: clinical value of their detection by immunocytochemistry.	14970276	Loss of the tumor suppressor PML in human cancers of multiple histologic origins.	.
BCL2L1	14	3830	5					9129056	The role of B7 costimulation by murine acute myeloid leukemia in the generation and function of a CD8+ T-cell line with potent in vivo graft-versus-leukemia properties.	19190247	The novel plant-derived agent silvestrol has B-cell selective activity in chronic lymphocytic leukemia and acute lymphoblastic leukemia in vitro and in vivo.	16546987	Semisynthetic homoharringtonine induces apoptosis via inhibition of protein synthesis and triggers rapid myeloid cell leukemia-1 down-regulation in myeloid leukemia cells.	17200714	Chronic lymphocytic leukemia requires BCL2 to sequester prodeath BIM, explaining sensitivity to BCL2 antagonist ABT-737.	22150006	SF3B1 and other novel cancer genes in chronic lymphocytic leukemia.	12910250	Human T-cell leukemia virus type I and adult T-cell leukemia.	15854229	Human T-cell leukemia virus type I (HTLV-I) infection and the onset of adult T-cell leukemia (ATL).	26044227	Hematopoietic stem cells: cancer involvement and myeloid leukemia.	22591296	Somatic STAT3 mutations in large granular lymphocytic leukemia.	25908509	Chronic lymphocytic leukemia: 2015 Update on diagnosis, risk stratification, and treatment.	.
JUN	734	3667	4		x			8524841	The Bcr-Abl leukemia oncogene activates Jun kinase and requires Jun for transformation.	12937177	The HBZ factor of human T-cell leukemia virus type I dimerizes with transcription factors JunB and c-Jun and modulates their transcriptional activity.	10597302	Induction of apoptosis in U937 human leukemia cells by suberoylanilide hydroxamic acid (SAHA) proceeds through pathways that are regulated by Bcl-2/Bcl-XL, c-Jun, and p21CIP1, but independent of p53.	11986940	Role for c-jun N-terminal kinase in treatment-refractory acute myeloid leukemia (AML): signaling to multidrug-efflux and hyperproliferation.	1742737	Camptothecin and its derivatives induce expression of the c-jun protooncogene in human myeloid leukemia cells.	1904980	Activation of the c-jun protooncogene in human myeloid leukemia cells treated with etoposide.	9794429	Inhibition by dexamethasone of antigen-induced c-Jun N-terminal kinase activation in rat basophilic leukemia cells.	8822202	Transforming growth factor beta and dexamethasone cooperatively enhance c-jun gene expression and inhibit the growth of human monocytoid leukemia cells.	12700665	Downregulation of c-Jun expression and cell cycle regulatory molecules in acute myeloid leukemia cells upon CD44 ligation.	8913269	Adriamycin activates c-jun N-terminal kinase in human leukemia cells: a relevance to apoptosis.	.
CDKN2B	60	940	5		x			12661005	CDKN2A, CDKN2B, and MTAP gene dosage permits precise characterization of mono- and bi-allelic 9p21 deletions in childhood acute lymphoblastic leukemia.	17095538	Quantitative high-resolution CpG island mapping with Pyrosequencing reveals disease-specific methylation patterns of the CDKN2B gene in myelodysplastic syndrome and myeloid leukemia.	19837270	Homozygous deletion of CDKN2A (p16, p14) and CDKN2B (p15) genes is a poor prognostic factor in adult but not in childhood B-lineage acute lymphoblastic leukemia: a comparative deletion and hypermethylation study.	9639410	Review of alterations of the cyclin-dependent kinase inhibitor INK4 family genes p15, p16, p18 and p19 in human leukemia-lymphoma cells.	17008550	Promoter SNPs in G1/S checkpoint regulators and their impact on the susceptibility to childhood leukemia.	18569637	Concurrent methylation of promoters from tumor associated genes predicts outcome in acute myeloid leukemia.	12228235	Prevalent involvement of illegitimate V(D)J recombination in chromosome 9p21 deletions in lymphoid leukemia.	20439436	Reprogramming of miRNA networks in cancer and leukemia.	14961041	Aggressive natural killer-cell leukemia revisited: large granular lymphocyte leukemia of cytotoxic NK cells.	10482980	Histone deacetylase inhibitors are the potent inducer/enhancer of differentiation in acute myeloid leukemia: a new approach to anti-leukemia therapy.	.
FBXW7	82	548	6	x				19109228	NOTCH1/FBXW7 mutation identifies a large subgroup with favorable outcome in adult T-cell acute lymphoblastic leukemia (T-ALL): a Group for Research on Adult Acute Lymphoblastic Leukemia (GRAALL) study.	19794083	Prognostic implications of NOTCH1 and FBXW7 mutations in adult acute T-lymphoblastic leukemia.	24166518	Toward a NOTCH1/FBXW7/RAS/PTEN-based oncogenetic risk classification of adult T-cell acute lymphoblastic leukemia: a Group for Research in Adult Acute Lymphoblastic Leukemia study.	19635999	Prognostic implications of NOTCH1 and FBXW7 mutations in adults with T-cell acute lymphoblastic leukemia treated on the MRC UKALLXII/ECOG E2993 protocol.	22814294	Impact of NOTCH1/FBXW7 mutations on outcome in pediatric T-cell acute lymphoblastic leukemia patients treated on the MRC UKALL 2003 trial.	20861909	NOTCH1 and/or FBXW7 mutations predict for initial good prednisone response but not for improved outcome in pediatric T-cell acute lymphoblastic leukemia patients treated on DCOG or COALL protocols.	23791182	The ubiquitin ligase FBXW7 modulates leukemia-initiating cell activity by regulating MYC stability.	23518349	Ablation of Fbxw7 eliminates leukemia-initiating cells by preventing quiescence.	20861920	NOTCH1 and FBXW7 mutations have a favorable impact on early response to treatment, but not on outcome, in children with T-cell acute lymphoblastic leukemia (T-ALL) treated on EORTC trials 58881 and 58951.	23857984	The TAL1 complex targets the FBXW7 tumor suppressor by activating miR-223 in human T cell acute lymphoblastic leukemia.	.
TCF3	55	1099	7				x	18024406	Incidence and outcome of TCF3-PBX1-positive acute lymphoblastic leukemia in Austrian children.	9639410	Review of alterations of the cyclin-dependent kinase inhibitor INK4 family genes p15, p16, p18 and p19 in human leukemia-lymphoma cells.	16893685	Chromatin structural elements and chromosomal translocations in leukemia.	14562125	Standardization and quality control studies of 'real-time' quantitative reverse transcriptase polymerase chain reaction of fusion gene transcripts for residual disease detection in leukemia - a Europe Against Cancer program.	15548998	T cell acute lymphoblastic leukemia/lymphoma: a human cancer commonly associated with aberrant NOTCH1 signaling.	11781220	Proteins encoded by genes involved in chromosomal alterations in lymphoma and leukemia: clinical value of their detection by immunocytochemistry.	21666687	Clonally related histiocytic/dendritic cell sarcoma and chronic lymphocytic leukemia/small lymphocytic lymphoma: a study of seven cases.	12910250	Human T-cell leukemia virus type I and adult T-cell leukemia.	21079133	Prognostic significance of expression of a single microRNA, miR-181a, in cytogenetically normal acute myeloid leukemia: a Cancer and Leukemia Group B study.	12086872	Classification, subtype discovery, and prediction of outcome in pediatric acute lymphoblastic leukemia by gene expression profiling.	.
CREB1	10	1522	8		x			16209039	Molecular events in follicular thyroid tumors.	12910250	Human T-cell leukemia virus type I and adult T-cell leukemia.	10359545	Defective DNA repair in cells with human T-cell leukemia/bovine leukemia viruses: role of tax gene.	15854229	Human T-cell leukemia virus type I (HTLV-I) infection and the onset of adult T-cell leukemia (ATL).	12543865	Induction of acute myeloid leukemia in mice by the human leukemia-specific fusion gene NUP98-HOXD13 in concert with Meis1.	21135137	Therapy-induced selective loss of leukemia-initiating activity in murine adult T cell leukemia.	17126425	Roles of the Raf/MEK/ERK pathway in cell growth, malignant transformation and drug resistance.	1999493	Molecular biology of the type I human T-cell leukemia virus (HTLV-I) and adult T-cell leukemia.	11000233	Prevention of adult T-cell leukemia-like lymphoproliferative disease in rats by adoptively transferred T cells from a donor immunized with human T-cell leukemia virus type 1 Tax-coding DNA vaccine.	16550188	Thymus-derived leukemia-lymphoma in mice transgenic for the Tax gene of human T-lymphotropic virus type I.	.
PTGS2	5	978	6		x			21595920	Curcumin reduces expression of Bcl-2, leading to apoptosis in daunorubicin-insensitive CD34+ acute myeloid leukemia cell lines and primary sorted CD34+ acute myeloid leukemia cells.	22490804	Zebrafish screen identifies novel compound with selective toxicity against leukemia.	23805101	Is it time for a new paradigm for systemic cancer treatment? Lessons from a century of cancer chemotherapy.	25622682	Galectin-3 mediates bone marrow microenvironment-induced drug resistance in acute leukemia cells via Wnt/β-catenin signaling pathway.	18281656	Eicosanoid modulation in advanced lung cancer: cyclooxygenase-2 expression is a positive predictive factor for celecoxib + chemotherapy--Cancer and Leukemia Group B Trial 30203.	15911099	Anti-proliferative and apoptotic effects of celecoxib on human chronic myeloid leukemia in vitro.	16670263	Characterization of the TCL-1 transgenic mouse as a preclinical drug development tool for human chronic lymphocytic leukemia.	16214906	Smoking, the missing drug interaction in clinical trials: ignoring the obvious.	21859497	Potential applications of curcumin and its novel synthetic analogs and nanotechnology-based formulations in cancer prevention and therapy.	20017956	Compound K, a metabolite of ginseng saponin, induces apoptosis via caspase-8-dependent pathway in HL-60 human leukemia cells.	.
ELANE	9	623	5					18548092	Hematopoietic stem cells and progenitors of chronic myeloid leukemia express leukemia-associated antigens: implications for the graft-versus-leukemia effect and peptide vaccine-based immunotherapy.	11781220	Proteins encoded by genes involved in chromosomal alterations in lymphoma and leukemia: clinical value of their detection by immunocytochemistry.	18988867	Ex vivo characterization of polyclonal memory CD8+ T-cell responses to PRAME-specific peptides in patients with acute lymphoblastic leukemia and acute and chronic myeloid leukemia.	23528871	Generation of multi-leukemia antigen-specific T cells to enhance the graft-versus-leukemia effect after allogeneic stem cell transplant.	8037167	Histiocytic sarcomas and monoblastic leukemias. A clinical, histologic, and immunophenotypical study.	12518367	Cancer in Fanconi anemia, 1927-2001.	17412886	High PR3 or ELA2 expression by CD34+ cells in advanced-phase chronic myeloid leukemia is associated with improved outcome following allogeneic stem cell transplantation and may improve PR1 peptide-driven graft-versus-leukemia effects.	14757442	Familial (inherited) leukemia, lymphoma, and myeloma: an overview.	8565077	AML1, the target of multiple chromosomal translocations in human leukemia, is essential for normal fetal liver hematopoiesis.	12417757	Expression profiling of CD34+ hematopoietic stem/ progenitor cells reveals distinct subtypes of therapy-related acute myeloid leukemia.	.
PCNA	78	4171	5		x			10482011	Immunohistochemical staining of proliferating cell nuclear antigen (PCNA) in malignant and nonmalignant skin diseases.	10978339	Regulation of apoptosis and cell cycle progression by MCL1. Differential role of proliferating cell nuclear antigen.	21685909	Nuclear overexpression of lymphoid-enhancer-binding factor 1 identifies chronic lymphocytic leukemia/small lymphocytic lymphoma in small B-cell lymphomas.	12040436	Expression profile of 11 proteins and their prognostic significance in patients with chronic lymphocytic leukemia (CLL).	9639410	Review of alterations of the cyclin-dependent kinase inhibitor INK4 family genes p15, p16, p18 and p19 in human leukemia-lymphoma cells.	18677410	Leukemia-associated NOTCH1 alleles are weak tumor initiators but accelerate K-ras-initiated leukemia.	15466934	A phase 1 and pharmacodynamic study of depsipeptide (FK228) in chronic lymphocytic leukemia and acute myeloid leukemia.	20026798	Favorable prognostic impact of NPM1 mutations in older patients with cytogenetically normal de novo acute myeloid leukemia and associated gene- and microRNA-expression signatures: a Cancer and Leukemia Group B study.	19880778	SOX11 expression is highly specific for mantle cell lymphoma and identifies the cyclin D1-negative subtype.	15548998	T cell acute lymphoblastic leukemia/lymphoma: a human cancer commonly associated with aberrant NOTCH1 signaling.	.
CCND2	33	748	5	x	x			16270038	Cyclin D2 dysregulation by chromosomal translocations to TCR loci in T-cell acute lymphoblastic leukemias.	19880778	SOX11 expression is highly specific for mantle cell lymphoma and identifies the cyclin D1-negative subtype.	21911423	BCL6-mediated repression of p53 is critical for leukemia stem cell survival in chronic myeloid leukemia.	15265787	Adult Burkitt leukemia and lymphoma.	20823107	The FOXM1 transcriptional factor promotes the proliferation of leukemia cells through modulation of cell cycle progression in acute myeloid leukemia.	15618470	The development of imatinib as a therapeutic agent for chronic myeloid leukemia.	16603085	Inhibition of constitutively active Jak-Stat pathway suppresses cell growth of human T-cell leukemia virus type 1-infected T-cell lines and primary adult T-cell leukemia cells.	16322480	Distinct gene expression patterns in chronic lymphocytic leukemia defined by usage of specific VH genes.	11733578	Relation of gene expression phenotype to immunoglobulin mutation genotype in B cell chronic lymphocytic leukemia.	12040438	Role of tumor suppressor genes in the development of adult T cell leukemia/lymphoma (ATLL).	.
SRC	476	1772	3		x			15098032	Requirement of Src kinases Lyn, Hck and Fgr for BCR-ABL1-induced B-lymphoblastic leukemia but not chronic myeloid leukemia.	18203007	Src-family kinases in the development and therapy of Philadelphia chromosome-positive chronic myeloid leukemia and acute lymphoblastic leukemia.	12208881	Crosstalk between BCR/ABL oncoprotein and CXCR4 signaling through a Src family kinase in human leukemia cells.	12384536	Molecular characterization and sensitivity of STI-571 (imatinib mesylate, Gleevec)-resistant, Bcr-Abl-positive, human acute leukemia cells to SRC kinase inhibitor PD180970 and 17-allylamino-17-demethoxygeldanamycin.	12411494	The Src family kinase Hck couples BCR/ABL to STAT5 activation in myeloid leukemia cells.	7682713	Thy-1 glycoprotein and src-like protein-tyrosine kinase p53/p56lyn are associated in large detergent-resistant complexes in rat basophilic leukemia cells.	9122235	EEN encodes for a member of a new family of proteins containing an Src homology 3 domain and is the third gene located on chromosome 19p13 that fuses to MLL in human leukemia.	6321038	Effect of src infection on long-term marrow cultures: increased self-renewal of hemopoietic progenitor cells without leukemia.	17218385	MEK1/2 inhibitors sensitize Bcr/Abl+ human leukemia cells to the dual Abl/Src inhibitor BMS-354/825.	20452982	Expression of a Src family kinase in chronic myelogenous leukemia cells induces resistance to imatinib in a kinase-dependent manner.	.
EP300	28	1449	6				x	15207251	Stem cell origin of cancer and differentiation therapy.	15548998	T cell acute lymphoblastic leukemia/lymphoma: a human cancer commonly associated with aberrant NOTCH1 signaling.	19451432	Prognostic importance of MN1 transcript levels, and biologic insights from MN1-associated gene and microRNA expression signatures in cytogenetically normal acute myeloid leukemia: a cancer and leukemia group B study.	19667399	Modeling the functional heterogeneity of leukemia stem cells: role of STAT5 in leukemia stem cell self-renewal.	15561678	The molecular basis of leukemia.	12910250	Human T-cell leukemia virus type I and adult T-cell leukemia.	10482980	Histone deacetylase inhibitors are the potent inducer/enhancer of differentiation in acute myeloid leukemia: a new approach to anti-leukemia therapy.	12543865	Induction of acute myeloid leukemia in mice by the human leukemia-specific fusion gene NUP98-HOXD13 in concert with Meis1.	9516149	Flavopiridol induces apoptosis of normal lymphoid cells, causes immunosuppression, and has potent antitumor activity In vivo against human leukemia and lymphoma xenografts.	15723065	Global assessment of promoter methylation in a mouse model of cancer identifies ID4 as a putative tumor-suppressor gene in human leukemia.	.
CEBPZ	0	1542	8		x			18056805	MicroRNA expression signatures accurately discriminate acute lymphoblastic leukemia from acute myeloid leukemia.	15514371	Dose escalation studies of cytarabine, daunorubicin, and etoposide with and without multidrug resistance modulation with PSC-833 in untreated adults with acute myeloid leukemia younger than 60 years: final induction results of Cancer and Leukemia Group B Study 9621.	16893685	Chromatin structural elements and chromosomal translocations in leukemia.	12351377	Favorable prognostic significance of CEBPA mutations in patients with de novo acute myeloid leukemia: a study from the Acute Leukemia French Association (ALFA).	19776406	Anthracycline dose intensification in acute myeloid leukemia.	18591543	Low-dose interleukin-2 immunotherapy does not improve outcome of patients age 60 years and older with acute myeloid leukemia in first complete remission: Cancer and Leukemia Group B Study 9720.	14562125	Standardization and quality control studies of 'real-time' quantitative reverse transcriptase polymerase chain reaction of fusion gene transcripts for residual disease detection in leukemia - a Europe Against Cancer program.	12149299	Prognostic significance of partial tandem duplications of the MLL gene in adult patients 16 to 60 years old with acute myeloid leukemia and normal cytogenetics: a study of the Acute Myeloid Leukemia Study Group Ulm.	15561680	Childhood and adolescent lymphoid and myeloid leukemia.	10617663	A mechanism of repression by acute myeloid leukemia-1, the target of multiple chromosomal translocations in acute leukemia.	.
RUNX1T1	74	1332	8				x	15466934	A phase 1 and pharmacodynamic study of depsipeptide (FK228) in chronic lymphocytic leukemia and acute myeloid leukemia.	16893685	Chromatin structural elements and chromosomal translocations in leukemia.	19776406	Anthracycline dose intensification in acute myeloid leukemia.	14562125	Standardization and quality control studies of 'real-time' quantitative reverse transcriptase polymerase chain reaction of fusion gene transcripts for residual disease detection in leukemia - a Europe Against Cancer program.	10617663	A mechanism of repression by acute myeloid leukemia-1, the target of multiple chromosomal translocations in acute leukemia.	12557221	Lymphoma- and leukemia-associated chromosomal translocations in healthy individuals.	15197203	Abnormal cytogenetics at date of morphologic complete remission predicts short overall and disease-free survival, and higher relapse rate in adult acute myeloid leukemia: results from cancer and leukemia group B study 8461.	10914543	Prognostic factors in children and adolescents with acute myeloid leukemia (excluding children with Down syndrome and acute promyelocytic leukemia): univariate and recursive partitioning analysis of patients treated on Pediatric Oncology Group (POG) Study 8821.	12086872	Classification, subtype discovery, and prediction of outcome in pediatric acute lymphoblastic leukemia by gene expression profiling.	7761424	Fusion of the TEL gene on 12p13 to the AML1 gene on 21q22 in acute lymphoblastic leukemia.	.
SOCS1	56	550	9		x			12759928	SOCS1 methylation in patients with newly diagnosed acute myeloid leukemia.	19620279	SOCS1, SOCS3, and PIAS1 promote myogenic differentiation by inhibiting the leukemia inhibitory factor-induced JAK1/STAT1/STAT3 pathway.	16081687	The JAK2V617F activating mutation occurs in chronic myelomonocytic leukemia and acute myeloid leukemia, but not in acute lymphoblastic leukemia or chronic lymphocytic leukemia.	21079688	HTLV-1 evades type I interferon antiviral signaling by inducing the suppressor of cytokine signaling 1 (SOCS1).	11314018	The TEL-Jak2 oncoprotein induces Socs1 expression and altered cytokine response in Ba/F3 cells.	11278610	The SOCS box of SOCS-1 accelerates ubiquitin-dependent proteolysis of TEL-JAK2.	16598306	JAK2 V617F is a rare finding in de novo acute myeloid leukemia, but STAT3 activation is common and remains unexplained.	15495254	Aberrant methylation of multiple tumor suppressor genes in acute myeloid leukemia.	15580314	Differential methylation of genes that regulate cytokine signaling in lymphoid and hematopoietic tumors.	12538698	Suppressor of cytokine signaling 1 inhibits IL-10-mediated immune responses.	.
CASP9	12	1901	4					19190247	The novel plant-derived agent silvestrol has B-cell selective activity in chronic lymphocytic leukemia and acute lymphoblastic leukemia in vitro and in vivo.	16546987	Semisynthetic homoharringtonine induces apoptosis via inhibition of protein synthesis and triggers rapid myeloid cell leukemia-1 down-regulation in myeloid leukemia cells.	17761520	FTY720 demonstrates promising preclinical activity for chronic lymphocytic leukemia and lymphoblastic leukemia/lymphoma.	17200714	Chronic lymphocytic leukemia requires BCL2 to sequester prodeath BIM, explaining sensitivity to BCL2 antagonist ABT-737.	15827335	Bovine lactoferricin selectively induces apoptosis in human leukemia and carcinoma cell lines.	17126425	Roles of the Raf/MEK/ERK pathway in cell growth, malignant transformation and drug resistance.	17668070	Artesunate induces ROS-mediated apoptosis in doxorubicin-resistant T leukemia cells.	17849408	Proteomic approach to studying the cytotoxicity of YC-1 on U937 leukemia cells and antileukemia activity in orthotopic model of leukemia mice.	14633779	Pediatric acute lymphoblastic leukemia.	16475703	Apoptosis of human leukemia HL-60 cells and murine leukemia WEHI-3 cells induced by berberine through the activation of caspase-3.	.
ERBB2	84	1181	4		x			15511476	ERBB2 amplifications in esophageal adenocarcinoma.	15609325	Identification and validation of novel ERBB2 (HER2, NEU) targets including genes involved in angiogenesis.	24530706	Activation of EGFR and ERBB2 by Helicobacter pylori results in survival of gastric epithelial cells with DNA damage.	25739959	p63 Sustains self-renewal of mammary cancer stem cells through regulation of Sonic Hedgehog signaling.	12835718	WT1 in acute leukemia, chronic myelogenous leukemia and myelodysplastic syndrome: therapeutic potential of WT1 targeted therapies.	10607714	HLA class I-restricted lysis of leukemia cells by a CD8(+) cytotoxic T-lymphocyte clone specific for WT1 peptide.	15604238	Activating mutations of the noonan syndrome-associated SHP2/PTPN11 gene in human solid tumors and adult acute myelogenous leukemia.	14696097	mRNA expression of leukemia-associated antigens in patients with acute myeloid leukemia for the development of specific immunotherapies.	15757021	Chronic myeloid leukemia: current application of cytogenetics and molecular testing for diagnosis and treatment.	20507889	Obesity and cancer.	.
VEGFA	30	3079	10		x			19965662	Inhibition of Syk with fostamatinib disodium has significant clinical activity in non-Hodgkin lymphoma and chronic lymphocytic leukemia.	11222388	The antiangiogenic protein kinase inhibitors SU5416 and SU6668 inhibit the SCF receptor (c-kit) in a human myeloid leukemia cell line and in acute myeloid leukemia blasts.	18987663	CXCR4 antagonists: targeting the microenvironment in leukemia and other cancers.	20439436	Reprogramming of miRNA networks in cancer and leukemia.	19451432	Prognostic importance of MN1 transcript levels, and biologic insights from MN1-associated gene and microRNA expression signatures in cytogenetically normal acute myeloid leukemia: a cancer and leukemia group B study.	14633778	Acute myeloid leukemia and acute promyelocytic leukemia.	20625116	Prognostic impact of isocitrate dehydrogenase enzyme isoforms 1 and 2 mutations in acute myeloid leukemia: a study by the Acute Leukemia French Association group.	20526349	Rearrangements of the RAF kinase pathway in prostate cancer, gastric cancer and melanoma.	19010831	Leukemia-associated antigens are critical for the proliferation of acute myeloid leukemia cells.	10498243	Combination of CD80 and granulocyte-macrophage colony-stimulating factor coexpression by a leukemia cell vaccine: preclinical studies in a murine model recapitulating Philadelphia chromosome-positive acute lymphoblastic leukemia.	.
DHFR	74	658	9		x			12084458	Novel aspects of resistance to drugs targeted to dihydrofolate reductase and thymidylate synthase.	6583326	Resistance to methotrexate due to gene amplification in a patient with acute leukemia.	7942284	The methotrexate story: a paradigm for development of cancer chemotherapeutic agents.	7605998	Amplification of the dihydrofolate reductase gene is a mechanism of acquired resistance to methotrexate in patients with acute lymphoblastic leukemia and is correlated with p53 gene mutations.	11187907	mRNA expression levels of methotrexate resistance-related proteins in childhood leukemia as determined by a standardized competitive template-based RT-PCR method.	18544682	mTOR inhibitors are synergistic with methotrexate: an effective combination to treat acute lymphoblastic leukemia.	2765667	Expression of the mdr-1/P-170 gene in patients with acute lymphoblastic leukemia.	11448909	A novel single-nucleotide polymorphism in the 3'-untranslated region of the human dihydrofolate reductase gene with enhanced expression.	9389683	Gene therapy for chronic myelogenous leukemia (CML): a retroviral vector that renders hematopoietic progenitors methotrexate-resistant and CML progenitors functionally normal and nontumorigenic in vivo.	18096764	DNA variants in the dihydrofolate reductase gene and outcome in childhood ALL.	.
NUP98	279	528	11				x	12543865	Induction of acute myeloid leukemia in mice by the human leukemia-specific fusion gene NUP98-HOXD13 in concert with Meis1.	21813447	NUP98/NSD1 characterizes a novel poor prognostic group in acute myeloid leukemia with a distinct HOX gene expression pattern.	9766650	NUP98-HOXD13 gene fusion in therapy-related acute myelogenous leukemia.	16419055	Identification of NUP98 abnormalities in acute leukemia: JARID1A (12p13) as a new partner gene.	18388181	Leukemogenic mechanisms and targets of a NUP98/HHEX fusion in acute myeloid leukemia.	23531517	NUP98/JARID1A is a novel recurrent abnormality in pediatric acute megakaryoblastic leukemia with a distinct HOX gene expression pattern.	15755899	NUP98-HOXD13 transgenic mice develop a highly penetrant, severe myelodysplastic syndrome that progresses to acute leukemia.	11737860	Fusion of the NUP98 gene with the LEDGF/p52 gene defines a recurrent acute myeloid leukemia translocation.	16861351	The Flt3 receptor tyrosine kinase collaborates with NUP98-HOX fusions in acute myeloid leukemia.	16105755	NUP98 fusion in human leukemia: dysregulation of the nuclear pore and homeodomain proteins.	.
DNMT1	92	827	6		x			19211935	MicroRNA-29b induces global DNA hypomethylation and tumor suppressor gene reexpression in acute myeloid leukemia by targeting directly DNMT3A and 3B and indirectly DNMT1.	11222358	Expression of DNA methyltransferases DNMT1, 3A, and 3B in normal hematopoiesis and in acute and chronic myelogenous leukemia.	19279403	Panobinostat treatment depletes EZH2 and DNMT1 levels and enhances decitabine mediated de-repression of JunB and loss of survival of human acute leukemia cells.	22345515	Haploinsufficiency of Dnmt1 impairs leukemia stem cell function through derepression of bivalent chromatin domains.	18413836	A phase I biological study of MG98, an oligodeoxynucleotide antisense to DNA methyltransferase 1, in patients with high-risk myelodysplasia and acute myeloid leukemia.	15735013	Interplay of RUNX1/MTG8 and DNA methyltransferase 1 in acute myeloid leukemia.	15972851	Methylation silencing of the Apaf-1 gene in acute leukemia.	20404320	Repression of retrotransposal elements in mouse embryonic stem cells is primarily mediated by a DNA methylation-independent mechanism.	16624484	Trichostatin A down-regulate DNA methyltransferase 1 in Jurkat T cells.	23457487	Curcumin down-regulates DNA methyltransferase 1 and plays an anti-leukemic role in acute myeloid leukemia.	.
FOS	281	1934	4		x			9671405	Modulation of Fos-mediated AP-1 transcription by the promyelocytic leukemia protein.	2847164	c-fos promoter trans-activation by the tax1 protein of human T-cell leukemia virus type I.	8423806	Proto-oncogenes of the fos/jun family of transcription factors are positive regulators of myeloid differentiation.	20432471	Caffeine induces matrix metalloproteinase-2 (MMP-2) and MMP-9 down-regulation in human leukemia U937 cells via Ca2+/ROS-mediated suppression of ERK/c-fos pathway and activation of p38 MAPK/c-jun pathway.	3099293	Drastically increased expression of MYC and FOS protooncogenes during in vitro differentiation of chronic lymphocytic leukemia cells.	2433029	Expression of the protooncogenes c-myc, c-fos, and c-fms in acute myelocytic leukemia at diagnosis and in remission.	3149716	Activation of the transforming potential of the human fos proto-oncogene requires message stabilization and results in increased amounts of partially modified fos protein.	2158073	Coupled and uncoupled induction of fos and jun transcription by different second messengers in cells of hematopoietic origin.	6306448	Structure of the FBJ murine osteosarcoma virus genome: molecular cloning of its associated helper virus and the cellular homolog of the v-fos gene from mouse and human cells.	3085953	c-fos expression is neither sufficient nor obligatory for differentiation of monomyelocytes to macrophages.	.
ANXA5	1	4630	3					12618518	Chronic myelogenous leukemia shapes host immunity by selective deletion of high-avidity leukemia-specific T cells.	17717597	FTY720, a new alternative for treating blast crisis chronic myelogenous leukemia and Philadelphia chromosome-positive acute lymphocytic leukemia.	15098032	Requirement of Src kinases Lyn, Hck and Fgr for BCR-ABL1-induced B-lymphoblastic leukemia but not chronic myeloid leukemia.	11222387	Activity of the farnesyl protein transferase inhibitor SCH66336 against BCR/ABL-induced murine leukemia and primary cells from patients with chronic myeloid leukemia.	16546987	Semisynthetic homoharringtonine induces apoptosis via inhibition of protein synthesis and triggers rapid myeloid cell leukemia-1 down-regulation in myeloid leukemia cells.	17761520	FTY720 demonstrates promising preclinical activity for chronic lymphocytic leukemia and lymphoblastic leukemia/lymphoma.	17200714	Chronic lymphocytic leukemia requires BCL2 to sequester prodeath BIM, explaining sensitivity to BCL2 antagonist ABT-737.	21911423	BCL6-mediated repression of p53 is critical for leukemia stem cell survival in chronic myeloid leukemia.	18829563	Potent in vitro and in vivo activity of an Fc-engineered anti-CD19 monoclonal antibody against lymphoma and leukemia.	24412926	Activation of a promyelocytic leukemia-tumor protein 53 axis underlies acute promyelocytic leukemia cure.	.
MTOR	513	1279	2		x			17363738	Notch signals positively regulate activity of the mTOR pathway in T-cell acute lymphoblastic leukemia.	20671809	The phosphatidylinositol 3-kinase/Akt/mTOR signaling network as a therapeutic target in acute myelogenous leukemia patients.	18337767	Contributions of the Raf/MEK/ERK, PI3K/PTEN/Akt/mTOR and Jak/STAT pathways to leukemia.	16193082	Synergistic effect of targeting mTOR by rapamycin and depleting ATP by inhibition of glycolysis in lymphoma and leukemia cells.	22685175	Aberrant STAT5 and PI3K/mTOR pathway signaling occurs in human CRLF2-rearranged B-precursor acute lymphoblastic leukemia.	21331075	Targeted inhibition of mTORC1 and mTORC2 by active-site mTOR inhibitors has cytotoxic effects in T-cell acute lymphoblastic leukemia.	16205124	mTOR, a new therapeutic target in acute myeloid leukemia.	17878402	Mammalian target of rapamycin (mTOR) inhibition activates phosphatidylinositol 3-kinase/Akt by up-regulating insulin-like growth factor-1 receptor signaling in acute myeloid leukemia: rationale for therapeutic inhibition of both pathways.	18704194	Ablation of PI3K blocks BCR-ABL leukemogenesis in mice, and a dual PI3K/mTOR inhibitor prevents expansion of human BCR-ABL+ leukemia cells.	19298223	The oral iron chelator deferasirox represses signaling through the mTOR in myeloid leukemia cells by enhancing expression of REDD1.	.
CD44	323	1926	7		x			7579390	Differentiation-associated changes in CD44 isoform expression during normal hematopoiesis and their alteration in chronic myeloid leukemia.	16565089	Hyaluronan-CD44 interaction with leukemia-associated RhoGEF and epidermal growth factor receptor promotes Rho/Ras co-activation, phospholipase C epsilon-Ca2+ signaling, and cytoskeleton modification in head and neck squamous cell carcinoma cells.	9558399	A strong expression of CD44-6v correlates with shorter survival of patients with acute myeloid leukemia.	11756184	Effects of anti-CD44 monoclonal antibodies on differentiation and apoptosis of human myeloid leukemia cell lines.	10371506	Ligation of the CD44 adhesion molecule reverses blockage of differentiation in human acute myeloid leukemia.	14525786	CD44: a new means to inhibit acute myeloid leukemia cell proliferation via p27Kip1.	21649540	Activation of CD44, a receptor for extracellular matrix components, protects chronic lymphocytic leukemia cells from spontaneous and drug induced apoptosis through MCL-1.	11049998	Involvement of CD44-hyaluronan interaction in malignant cell homing and fibronectin synthesis in hairy cell leukemia.	10910943	Ligation of the CD44 adhesion molecule inhibits drug-induced apoptosis in human myeloid leukemia cells.	12700665	Downregulation of c-Jun expression and cell cycle regulatory molecules in acute myeloid leukemia cells upon CD44 ligation.	.
CFLAR	7	1053	5		x			15466934	A phase 1 and pharmacodynamic study of depsipeptide (FK228) in chronic lymphocytic leukemia and acute myeloid leukemia.	9164184	Results of allogeneic bone marrow transplants for leukemia using donors other than HLA-identical siblings.	19190247	The novel plant-derived agent silvestrol has B-cell selective activity in chronic lymphocytic leukemia and acute lymphoblastic leukemia in vitro and in vivo.	12750695	Treatment-related mortality and graft-versus-leukemia activity after allogeneic stem cell transplantation for chronic lymphocytic leukemia using intensity-reduced conditioning.	16865529	Cytotoxic effects of histone deacetylase inhibitor FK228 (depsipeptide, formally named FR901228) in combination with conventional anti-leukemia/lymphoma agents against human leukemia/lymphoma cell lines.	15265787	Adult Burkitt leukemia and lymphoma.	6784790	Cell surface characterization of malignant T cells from lymphoblastic lymphoma using monoclonal antibodies: evidence for phenotypic differences between malignant T cells from patients with acute lymphoblastic leukemia and lymphoblastic lymphoma.	6338969	Selective expression of the common acute lymphoblastic leukemia (gp 100) antigen on immature lymphoid cells and their malignant counterparts.	21987825	Galectin-3 (Gal-3) induced by leukemia microenvironment promotes drug resistance and bone marrow lodgment in chronic myelogenous leukemia.	14633779	Pediatric acute lymphoblastic leukemia.	.
PRAM1	0	1815	7				x	11378266	Leukemia blast-induced T-cell anergy demonstrated by leukemia-derived dendritic cells in acute myelogenous leukemia.	7949179	WT1 as a new prognostic factor and a new marker for the detection of minimal residual disease in acute leukemia.	15207251	Stem cell origin of cancer and differentiation therapy.	12351377	Favorable prognostic significance of CEBPA mutations in patients with de novo acute myeloid leukemia: a study from the Acute Leukemia French Association (ALFA).	10552940	Studies on treatment of acute promyelocytic leukemia with arsenic trioxide: remission induction, follow-up, and molecular monitoring in 11 newly diagnosed and 47 relapsed acute promyelocytic leukemia patients.	14562125	Standardization and quality control studies of 'real-time' quantitative reverse transcriptase polymerase chain reaction of fusion gene transcripts for residual disease detection in leukemia - a Europe Against Cancer program.	11781220	Proteins encoded by genes involved in chromosomal alterations in lymphoma and leukemia: clinical value of their detection by immunocytochemistry.	15561680	Childhood and adolescent lymphoid and myeloid leukemia.	10607714	HLA class I-restricted lysis of leukemia cells by a CD8(+) cytotoxic T-lymphocyte clone specific for WT1 peptide.	18988867	Ex vivo characterization of polyclonal memory CD8+ T-cell responses to PRAME-specific peptides in patients with acute lymphoblastic leukemia and acute and chronic myeloid leukemia.	.
SET	210	968	6		x			8294483	Identification and characterization of SET, a nuclear phosphoprotein encoded by the translocation break point in acute undifferentiated leukemia.	8626647	The myeloid leukemia-associated protein SET is a potent inhibitor of protein phosphatase 2A.	9353299	HRX leukemic fusion proteins form a heterocomplex with the leukemia-associated protein SET and protein phosphatase 2A.	21844565	SET oncoprotein overexpression in B-cell chronic lymphocytic leukemia and non-Hodgkin lymphoma: a predictor of aggressive disease and a new treatment target.	15239126	Aberrant intracellular localization of SET-CAN fusion protein, associated with a leukemia, disorganizes nuclear export.	18299449	The recurrent SET-NUP214 fusion as a new HOXA activation mechanism in pediatric T-cell acute lymphoblastic leukemia.	11231286	Identification and characterization of SEB, a novel protein that binds to the acute undifferentiated leukemia-associated protein SET.	8131851	Identification of in vivo phosphorylation sites of SET, a nuclear phosphoprotein encoded by the translocation breakpoint in acute undifferentiated leukemia.	19234487	Jak2 inhibition deactivates Lyn kinase through the SET-PP2A-SHP1 pathway, causing apoptosis in drug-resistant cells from chronic myelogenous leukemia patients.	1630450	Can, a putative oncogene associated with myeloid leukemogenesis, may be activated by fusion of its 3' half to different genes: characterization of the set gene.	.
CASP3	19	4813	6					15127291	Somatic mutations of CASP3 gene in human cancers.	17717597	FTY720, a new alternative for treating blast crisis chronic myelogenous leukemia and Philadelphia chromosome-positive acute lymphocytic leukemia.	17071630	Genetic variants in caspase genes and susceptibility to non-Hodgkin lymphoma.	11222388	The antiangiogenic protein kinase inhibitors SU5416 and SU6668 inhibit the SCF receptor (c-kit) in a human myeloid leukemia cell line and in acute myeloid leukemia blasts.	19190247	The novel plant-derived agent silvestrol has B-cell selective activity in chronic lymphocytic leukemia and acute lymphoblastic leukemia in vitro and in vivo.	16546987	Semisynthetic homoharringtonine induces apoptosis via inhibition of protein synthesis and triggers rapid myeloid cell leukemia-1 down-regulation in myeloid leukemia cells.	17761520	FTY720 demonstrates promising preclinical activity for chronic lymphocytic leukemia and lymphoblastic leukemia/lymphoma.	17200714	Chronic lymphocytic leukemia requires BCL2 to sequester prodeath BIM, explaining sensitivity to BCL2 antagonist ABT-737.	20606084	Chemotherapy-phased imatinib pulses improve long-term outcome of adult patients with Philadelphia chromosome-positive acute lymphoblastic leukemia: Northern Italy Leukemia Group protocol 09/00.	15705878	CASPASE-8 gene is inactivated by somatic mutations in gastric carcinomas.	.
HOXA9	306	1014	7		x		x	14615372	Hoxa9 influences the phenotype but not the incidence of Mll-AF9 fusion gene leukemia.	16105979	Conditional MN1-TEL knock-in mice develop acute myeloid leukemia in conjunction with overexpression of HOXA9.	10082572	HOXA9 forms triple complexes with PBX2 and MEIS1 in myeloid cells.	17327400	Evidence that the Pim1 kinase gene is a direct target of HOXA9.	19620287	HOXA9 modulates its oncogenic partner Meis1 to influence normal hematopoiesis.	19056693	HOXA9 is required for survival in human MLL-rearranged acute leukemias.	14604967	The transcriptome of the leukemogenic homeoprotein HOXA9 in human hematopoietic cells.	9649441	Hoxa9 transforms primary bone marrow cells through specific collaboration with Meis1a but not Pbx1b.	10602420	Frequent co-expression of the HOXA9 and MEIS1 homeobox genes in human myeloid leukemias.	15070702	Leukemic transformation of hematopoietic progenitors by MLL-GAS7 in the absence of Hoxa7 or Hoxa9.	.
MLL	339	385	18	x				20093773	c-Myb binds MLL through menin in human leukemia cells and is an important driver of MLL-associated leukemogenesis.	15464450	MLL: a histone methyltransferase disrupted in leukemia.	20010842	Structure of the MLL CXXC domain-DNA complex and its functional role in MLL-AF9 leukemia.	25817203	Pharmacologic inhibition of the Menin-MLL interaction blocks progression of MLL leukemia in vivo.	19729989	MLL fusions: pathways to leukemia.	8681380	An Mll-AF9 fusion gene made by homologous recombination causes acute leukemia in chimeric mice: a method to create fusion oncogenes.	17942707	Meis1 is an essential and rate-limiting regulator of MLL leukemia stem cell potential.	20133587	Aberrant overexpression and function of the miR-17-92 cluster in MLL-rearranged acute leukemia.	18840606	WDR5 interacts with mixed lineage leukemia (MLL) protein via the histone H3-binding pocket.	22936661	Structural insights into inhibition of the bivalent menin-MLL interaction by small molecules in leukemia.	.
EGF	211	3088	3		x			9563884	Cytotoxic activity of epidermal growth factor-genistein against breast cancer cells.	14597771	Proteolytic release of the carboxy-terminal fragment of proHB-EGF causes nuclear export of PLZF.	12097488	Heparin-binding epidermal growth factor-like growth factor: hypoxia-inducible expression in vitro and stimulation of neurogenesis in vitro and in vivo.	12898516	Increased expression of Mcl-1 is responsible for the blockage of TRAIL-induced apoptosis mediated by EGF/ErbB1 signaling pathway.	11593358	Organ distribution of gene expression after intravenous infusion of targeted and untargeted lentiviral vectors.	8545275	Epidermal growth factor (EGF) promotes chemomigration of a human prostate tumor cell line, and EGF immunoreactive proteins are present at sites of metastasis in the stroma of lymph nodes and medullary bone.	10935540	Dysregulation of EGF family of growth factors and COX-2 in the uterus during the preattachment and attachment reactions of the blastocyst with the luminal epithelium correlates with implantation failure in LIF-deficient mice.	9113512	A gene delivery system activatable by disease-associated matrix metalloproteinases.	16998462	Differential expression of the novel oncogene, SALL4, in lymphoma, plasma cell myeloma, and acute lymphoblastic leukemia.	18677410	Leukemia-associated NOTCH1 alleles are weak tumor initiators but accelerate K-ras-initiated leukemia.	.
TERT	60	698	5		x		x	19147845	Constitutional hypomorphic telomerase mutations in patients with acute myeloid leukemia.	15236314	Epigenetic regulation of human telomerase reverse transcriptase promoter activity during cellular differentiation.	15207251	Stem cell origin of cancer and differentiation therapy.	14696097	mRNA expression of leukemia-associated antigens in patients with acute myeloid leukemia for the development of specific immunotherapies.	19010831	Leukemia-associated antigens are critical for the proliferation of acute myeloid leukemia cells.	18322257	In vitro validation of gamma-secretase inhibitors alone or in combination with other anti-cancer drugs for the treatment of T-cell acute lymphoblastic leukemia.	2645950	Alternating v repeated postremission treatment in adult acute myelogenous leukemia: a randomized phase III study (AML6) of the EORTC Leukemia Cooperative Group.	22017583	The pathogenesis of mixed-lineage leukemia.	22479372	Genome wide analysis of acute myeloid leukemia reveal leukemia specific methylome and subtype specific hypomethylation of repeats.	21422471	From an old remedy to a magic bullet: molecular mechanisms underlying the therapeutic effects of arsenic in fighting leukemia.	.
LMO2	171	704	9		x		x	19171877	Expression of the leukemia oncogene Lmo2 is controlled by an array of tissue-specific elements dispersed over 100 kb and bound by Tal1/Lmo2, Ets, and Gata factors.	9520463	The T cell leukemia LIM protein Lmo2 is necessary for adult mouse hematopoiesis.	16873670	The cryptic chromosomal deletion del(11)(p12p13) as a new activation mechanism of LMO2 in pediatric T-cell acute lymphoblastic leukemia.	16260184	The role of LMO2 in development and in T cell leukemia after chromosomal translocation or retroviral insertion.	21076045	Structure of the leukemia oncogene LMO2: implications for the assembly of a hematopoietic transcription factor complex.	21670468	Notch1 inhibition targets the leukemia-initiating cells in a Tal1/Lmo2 mouse model of T-ALL.	10618416	The oncogenic LIM-only transcription factor Lmo2 regulates angiogenesis but not vasculogenesis in mice.	14645513	The LMO2 T-cell oncogene is activated via chromosomal translocations or retroviral insertion during gene therapy but has no mandatory role in normal T-cell development.	17038524	The oncoprotein LMO2 is expressed in normal germinal-center B cells and in human B-cell lymphomas.	17360939	Different chromosomal breakpoints impact the level of LMO2 expression in T-ALL.	.
STAT1	216	1159	6		x			16843267	STAT1 acts as a tumor promoter for leukemia development.	9028332	Stat1 is induced and activated by all-trans retinoic acid in acute promyelocytic leukemia cells.	12855573	STAT1 mediates differentiation of chronic lymphocytic leukemia cells in response to Bryostatin 1.	23471820	TYK2-STAT1-BCL2 pathway dependence in T-cell acute lymphoblastic leukemia.	19620279	SOCS1, SOCS3, and PIAS1 promote myogenic differentiation by inhibiting the leukemia inhibitory factor-induced JAK1/STAT1/STAT3 pathway.	21224412	RA-inducible gene-I induction augments STAT1 activation to inhibit leukemia cell proliferation.	8608598	Targeted disruption of the mouse Stat1 gene results in compromised innate immunity to viral disease.	11722592	Constitutive activation of STAT transcription factors in acute myelogenous leukemia.	16799645	Serine-phosphorylated STAT1 is a prosurvival factor in Wilms' tumor pathogenesis.	11023524	Phosphorylation-deficient Stat1 inhibits retinoic acid-induced differentiation and cell cycle arrest in U-937 monoblasts.	.
TYMS	19	487	5	x	x			15713801	Pharmacogenetics of outcome in children with acute lymphoblastic leukemia.	16365025	Risk of non-Hodgkin lymphoma associated with polymorphisms in folate-metabolizing genes.	11023525	Cellular drug resistance profiles in childhood acute myeloid leukemia: differences between FAB types and comparison with acute lymphoblastic leukemia.	15561680	Childhood and adolescent lymphoid and myeloid leukemia.	17023046	Influence of genetic polymorphisms on the risk of developing leukemia and on disease progression.	18416598	In vivo response to methotrexate forecasts outcome of acute lymphoblastic leukemia and has a distinct gene expression profile.	14633779	Pediatric acute lymphoblastic leukemia.	17259933	Medulloblastoma, acute myelocytic leukemia and colonic carcinomas in a child with biallelic MSH6 mutations.	11756178	Different drug sensitivity profiles of acute myeloid and lymphoblastic leukemia and normal peripheral blood mononuclear cells in children with and without Down syndrome.	25468140	Biomarkers for personalized oncology: recent advances and future challenges.	.
ZAP70	119	1970	13		x			17702857	Quantification of ZAP70 mRNA in B cells by real-time PCR is a powerful prognostic factor in chronic lymphocytic leukemia.	16849562	Survival response to B-cell receptor ligation is restricted to progressive chronic lymphocytic leukemia cells irrespective of Zap70 expression.	20135127	ZAP70: a master regulator of adaptive immunity.	21205967	Association of a microRNA/TP53 feedback circuitry with pathogenesis and outcome of B-cell chronic lymphocytic leukemia.	18216293	Guidelines for the diagnosis and treatment of chronic lymphocytic leukemia: a report from the International Workshop on Chronic Lymphocytic Leukemia updating the National Cancer Institute-Working Group 1996 guidelines.	19965662	Inhibition of Syk with fostamatinib disodium has significant clinical activity in non-Hodgkin lymphoma and chronic lymphocytic leukemia.	20421272	Expanded and highly active proliferation centers identify a histological subtype of chronic lymphocytic leukemia ("accelerated" chronic lymphocytic leukemia) with aggressive clinical behavior.	11222388	The antiangiogenic protein kinase inhibitors SU5416 and SU6668 inhibit the SCF receptor (c-kit) in a human myeloid leukemia cell line and in acute myeloid leukemia blasts.	19597025	Subcutaneous alemtuzumab in fludarabine-refractory chronic lymphocytic leukemia: clinical results and prognostic marker analyses from the CLL2H study of the German Chronic Lymphocytic Leukemia Study Group.	15133473	Immunohistochemical detection of ZAP-70 in 341 cases of non-Hodgkin and Hodgkin lymphoma.	.
ALK	113	630	6	x				16254137	Anaplastic lymphoma kinase activity is essential for the proliferation and survival of anaplastic large-cell lymphoma cells.	21471522	MiR-29a down-regulation in ALK-positive anaplastic large cell lymphomas contributes to apoptosis blockade through MCL-1 overexpression.	22612599	Inhibitors of the anaplastic lymphoma kinase.	11781220	Proteins encoded by genes involved in chromosomal alterations in lymphoma and leukemia: clinical value of their detection by immunocytochemistry.	11493472	Unusual childhood extramedullary hematologic malignancy with natural killer cell properties that contains tropomyosin 4--anaplastic lymphoma kinase gene fusion.	11940200	The World Health Organization classification of malignant lymphoma: incidence and clinical prognosis in HTLV-1-endemic area of Fukuoka.	16998462	Differential expression of the novel oncogene, SALL4, in lymphoma, plasma cell myeloma, and acute lymphoblastic leukemia.	17488663	Translocations and mutations involving the nucleophosmin (NPM1) gene in lymphomas and leukemias.	20526349	Rearrangements of the RAF kinase pathway in prostate cancer, gastric cancer and melanoma.	19880778	SOX11 expression is highly specific for mantle cell lymphoma and identifies the cyclin D1-negative subtype.	.
MMP9	33	903	9	x	x			25700679	Chronic myeloid leukemia: advances in understanding disease biology and mechanisms of resistance to tyrosine kinase inhibitors.	19724058	MAL/SRF complex is involved in platelet formation and megakaryocyte migration by regulating MYL9 (MLC2) and MMP9.	18417445	The promyelocytic leukemia zinc finger-microRNA-221/-222 pathway controls melanoma progression through multiple oncogenic mechanisms.	16862184	Pre-B-cell leukemia transcription factor 1 is a major target of promyelocytic leukemia zinc-finger-mediated melanoma cell growth suppression.	18492704	Leukemia inhibitory factor promotes human first trimester extravillous trophoblast adhesion to extracellular matrix and secretion of tissue inhibitor of metalloproteinases-1 and -2.	11830485	Human T-cell leukemia virus type I Tax transactivates the matrix metalloproteinase-9 gene: potential role in mediating adult T-cell leukemia invasiveness.	18800146	Targeting the leukemic stem cell: the Holy Grail of leukemia therapy.	20849941	Selective induction of apoptosis through activation of caspase-8 in human leukemia cells (Jurkat) by dandelion root extract.	18941112	Transcriptional repression of microRNA genes by PML-RARA increases expression of key cancer proteins in acute promyelocytic leukemia.	18046450	Enhanced antitumor activity by a selective conditionally replicating adenovirus combining with MDA-7/interleukin-24 for B-lymphoblastic leukemia via induction of apoptosis.	.
ADA	85	813	8		x			2752148	Expression of human adenosine deaminase from various strong promoters after gene transfer into human hematopoietic cell lines.	1082452	Adenosine deaminase activity in chronic lymphocytic leukemia. Relationship to B- and T-cell subpopulations.	7007497	An immunomorphologic study of adenosine deaminase distribution in human thymus tissue, normal lymphocytes, and hematopoietic cell lines.	308513	Correlation of adenosine deaminase activity with cell surface markers in acute lymphoblastic leukemia.	7049266	Prognostic significance of terminal transferase and adenosine deaminase in acute and chronic myeloid leukemia.	1974914	Expression of human adenosine deaminase in mice transplanted with hemopoietic stem cells infected with amphotropic retroviruses.	1623598	Serum adenosine deaminase: isoenzymes and diagnostic application.	12456496	Persistence and expression of the adenosine deaminase gene for 12 years and immune reaction to gene transfer components: long-term results of the first clinical gene therapy trial.	3683389	Retrovirus-mediated gene transfer of human adenosine deaminase: expression of functional enzyme in murine hematopoietic stem cells in vivo.	2941082	Immunologic classification of leukemia and lymphoma.	.
CISH	3	483	5		x			23656643	Oncogenic CSF3R mutations in chronic neutrophilic leukemia and atypical CML.	19667399	Modeling the functional heterogeneity of leukemia stem cells: role of STAT5 in leukemia stem cell self-renewal.	18852469	Network model of survival signaling in large granular lymphocyte leukemia.	15001702	Histone deacetylase inhibitor suberoylanilide hydroxamic acid reduces acute graft-versus-host disease and preserves graft-versus-leukemia effect.	19021050	Ki67 and PIM1 expression predict outcome in mantle cell lymphoma treated with high dose therapy, stem cell transplantation and rituximab: a Cancer and Leukemia Group B 59909 correlative science study.	16598306	JAK2 V617F is a rare finding in de novo acute myeloid leukemia, but STAT3 activation is common and remains unexplained.	18337767	Contributions of the Raf/MEK/ERK, PI3K/PTEN/Akt/mTOR and Jak/STAT pathways to leukemia.	16364242	Curcumin induces growth-arrest and apoptosis in association with the inhibition of constitutively active JAK-STAT pathway in T cell leukemia.	18357342	High incidence of leukemia in large animals after stem cell gene therapy with a HOXB4-expressing retroviral vector.	12759928	SOCS1 methylation in patients with newly diagnosed acute myeloid leukemia.	.
CD40LG	3	1343	6					11378266	Leukemia blast-induced T-cell anergy demonstrated by leukemia-derived dendritic cells in acute myelogenous leukemia.	18479731	Programmed death 1 is a marker of angioimmunoblastic T-cell lymphoma and B-cell small lymphocytic lymphoma/chronic lymphocytic leukemia.	10942373	Lentiviral vectors for efficient delivery of CD80 and granulocyte-macrophage- colony-stimulating factor in human acute lymphoblastic leukemia and acute myeloid leukemia cells to induce antileukemic immune responses.	25670221	Idelalisib: First-in-Class PI3K Delta Inhibitor for the Treatment of Chronic Lymphocytic Leukemia, Small Lymphocytic Leukemia, and Follicular Lymphoma.	23528871	Generation of multi-leukemia antigen-specific T cells to enhance the graft-versus-leukemia effect after allogeneic stem cell transplant.	10969785	Human acute myeloid leukemia CD34+/CD38- progenitor cells have decreased sensitivity to chemotherapy and Fas-induced apoptosis, reduced immunogenicity, and impaired dendritic cell transformation capacities.	11049967	CD40-ligand (CD154) gene therapy for chronic lymphocytic leukemia.	12393705	Leukemia-associated monoclonal and oligoclonal TCR-BV use in patients with B-cell chronic lymphocytic leukemia.	23720127	Chronic lymphocytic leukemia: 2013 update on diagnosis, risk stratification and treatment.	10458259	B-cell chronic lymphocytic leukemia: a bird of a different feather.	.
IL7R	46	684	6	x	x			21892159	Oncogenic IL7R gain-of-function mutations in childhood T-cell acute lymphoblastic leukemia.	22904298	BET bromodomain inhibition targets both c-Myc and IL7R in high-risk acute lymphoblastic leukemia.	21536738	Gain-of-function mutations in interleukin-7 receptor-α (IL7R) in childhood acute lymphoblastic leukemias.	17717597	FTY720, a new alternative for treating blast crisis chronic myelogenous leukemia and Philadelphia chromosome-positive acute lymphocytic leukemia.	25207766	Targetable kinase-activating lesions in Ph-like acute lymphoblastic leukemia.	22897847	Genetic alterations activating kinase and cytokine receptor signaling in high-risk acute lymphoblastic leukemia.	23234870	IL-7R-mediated signaling in T-cell acute lymphoblastic leukemia.	21832238	T cells with chimeric antigen receptors have potent antitumor effects and can establish memory in patients with advanced leukemia.	20220777	Peptide vaccination elicits leukemia-associated antigen-specific cytotoxic CD8+ T-cell responses in patients with chronic lymphocytic leukemia.	21737748	Genome-wide analysis reveals conserved and divergent features of Notch1/RBPJ binding in human and murine T-lymphoblastic leukemia cells.	.
[truncated: 205 more rows]

## Sheet: S Table 8
Description	total PMIDs matching gene in title/abstract	total PMIDs matching gene in full text	Total number of sentences mentioning the gene from the top 100 prioritized PMIDs	Number of matches to respective keywords in sentences mentioning the gene from the top 100 prioritized PMIDs as a percentage of the total sentence count				top 10 prioritized pmids with title
Keywords				variant, mutation, missense, nonsense, non-sense, splice, synonymous, nonsynonymous, splicing, mutated, vus, vous, stop loss, loss of function, lof, gain of function, single nucleotide polymorphism, snp	expression, upregulated, upregulation, up-regulated, up-regulation, downregulated, downregulation, down-regulated, down-regulation	cnv, deletion, duplication, repeat expansion, aneuploidy, copy number, indel, trinucleotide expansion, trinucleotide repeat	chimeric, fusion, inversion, transolcation, structural alteration, rearrangement, breakpoint, break-point
[truncated: 309 more rows]

[truncated: 9 more sheets: S Table 9A, S Table 9B, S Table 10, S Table 11A, S Table 11B, S Table 12, S Table 13, S Table 14, S Table 15]
